# Supplementary material for: Whole genome association study identifies regions of the bovine genome and biological pathways involved in carcass trait performance in Holstein-Friesian cattle
Source: BMC Genomics. 2014 Oct 1;15(1):837. doi: 10.1186/1471-2164-15-837 (PMC4192274; doi:10.1186/1471-2164-15-837)
Supplement: Supplementary file 1 — Additional file 1: Animal Identifiers for all animals used in this study. These identifiers can be used to request information from the Irish Cattle Breeding Federation database (http://www.icbf.com). (XLS 70 KB) [file 12864_2013_6513_MOESM1_ESM.xls]

## Sheet: cwt_phenos
Animal Identifiers for all animals used in this study.
These are national animal identifiers that can be used to retrieve information for each animal used in this study from the Irish Cattle Breeding Federation database (www.icbf.com)
CWT	CFAT	CONF	CULL
62243121	62854669	62243121	62243121
62854669	68245732	62854669	62854669
68245732	68302945	68245732	68245732
68302945	68418049	68302945	68302945
68418049	68432947	68418049	68418049
68432947	68437249	68432947	68432947
68437249	68505964	68437249	68437249
68505964	68505997	68505964	68505964
68505997	68507281	68505997	68505997
68507281	68508136	68507281	68507281
68508136	68527345	68508136	68508136
68527345	68529121	68527345	68527345
68529121	68561413	68529121	68529121
68561413	69091123	68561413	68561413
68565571	69091216	68565571	69091123
69091123	69091228	69091123	69091216
69091216	69091315	69091216	69091228
69091228	69091333	69091228	69091315
69091315	69091354	69091315	69091333
69091333	69091357	69091333	69091354
69091354	69091378	69091354	69091357
69091357	69091429	69091357	69091378
69091378	69091432	69091378	69091429
69091429	69091465	69091429	69091432
69091432	69091471	69091432	69091465
69091465	69091492	69091465	69091471
69091471	69091537	69091471	69091492
69091492	69091540	69091492	69091537
69091537	69091693	69091537	69091540
69091540	69091732	69091540	69091693
69091693	69091939	69091693	69091732
69091732	69091969	69091732	69091939
69091939	69091984	69091939	69091969
69091969	69092002	69091969	69091984
69091984	69092050	69091984	69092002
69092002	69092074	69092002	69092050
69092050	69092086	69092050	69092074
69092074	69092098	69092074	69092086
69092086	69092116	69092086	69092098
69092098	69092122	69092098	69092116
69092116	69092137	69092116	69092119
69092122	69092149	69092122	69092122
69092137	69092161	69092137	69092137
69092149	69092197	69092149	69092149
69092161	69092209	69092161	69092161
69092197	69092254	69092197	69092197
69092209	69092365	69092209	69092209
69092254	69092446	69092254	69092254
69092365	69092452	69092365	69092365
69092446	69092458	69092446	69092446
69092452	69092665	69092452	69092452
69092458	69092899	69092458	69092458
69092665	69092929	69092665	69092665
69092899	71570203	69092899	69092899
69092929	73423032	69092929	69092929
71570203	73439955	71570203	71570203
73423032	73468434	73423032	73423032
73439955	73494504	73439955	73439955
73468434	73498908	73468434	73468434
73494504	73539690	73494504	73494504
73498908	74683128	73498908	73498908
73539690	74683143	73539690	73539690
73543731	74740779	73543731	73543731
74683128	74786979	74683128	74683128
74683143	74787177	74683143	74683143
74684868	74792727	74684868	74684868
74740779	74795622	74740779	74740779
74786979	74796711	74786979	74786979
74787177	76332376	74787177	74787177
74792727	76446337	74792727	74792727
74795622	76482948	74795622	74795622
74796711	76488484	74796711	74796711
76332376	76489433	76332376	76332376
76446337	76524075	76446337	76446337
76482948	76543274	76482948	76482948
76488484	76543282	76488484	76488484
76489433	77496144	76489433	76489433
76524075	77852623	76524075	76524075
76543274	77852683	76543274	76543274
76543282	77852692	76543282	76543282
77496144	77852731	77496144	77496144
77852623	77852740	77852623	77852623
77852683	77852746	77852683	77852635
77852692	77852749	77852692	77852683
77852731	77852767	77852731	77852692
77852740	77852773	77852740	77852731
77852746	77852794	77852746	77852740
77852749	77852797	77852749	77852746
77852767	77852824	77852767	77852749
77852773	77852830	77852773	77852767
77852794	77852842	77852794	77852773
77852797	77852953	77852797	77852794
77852824	77852956	77852824	77852797
77852830	77852962	77852830	77852824
77852842	77852977	77852842	77852830
77852851	77853001	77852851	77852842
77852860	77853019	77852953	77852851
77852953	77853040	77852956	77852860
77852956	77853073	77852962	77852953
77852962	77853100	77852977	77852956
77852977	77853133	77853001	77852962
77853001	77853151	77853019	77852965
77853019	77853181	77853040	77852977
77853040	77853214	77853064	77853001
77853064	77853220	77853073	77853019
77853073	77853229	77853100	77853040
77853100	77853238	77853103	77853073
77853103	77853241	77853133	77853100
77853133	77853253	77853151	77853103
77853151	77853268	77853175	77853133
77853175	77853301	77853181	77853151
77853181	77853352	77853190	77853175
77853190	77853376	77853214	77853181
77853214	77853391	77853220	77853190
77853220	77853415	77853229	77853214
77853229	77853418	77853238	77853220
77853238	77853424	77853241	77853229
77853241	77853436	77853253	77853238
77853253	77853445	77853268	77853241
77853268	77853448	77853301	77853253
77853301	77853451	77853334	77853268
77853334	77853457	77853352	77853301
77853352	77853466	77853376	77853334
77853376	77853487	77853391	77853352
77853391	77853517	77853415	77853376
77853415	77853520	77853418	77853391
77853418	77853550	77853424	77853415
77853424	77853562	77853427	77853418
77853427	77853577	77853436	77853424
77853436	77853625	77853445	77853427
77853445	77853652	77853448	77853436
77853448	77853658	77853451	77853445
77853451	77853691	77853457	77853448
77853457	77853697	77853466	77853451
77853466	77853703	77853478	77853457
77853478	77853736	77853487	77853466
77853487	77853751	77853517	77853478
77853517	77853763	77853520	77853487
77853520	77853778	77853550	77853517
77853550	77853859	77853562	77853520
77853562	77853871	77853577	77853550
77853577	77853877	77853625	77853562
77853625	77853883	77853652	77853577
77853652	77853904	77853658	77853625
77853658	77853910	77853682	77853652
77853682	77853928	77853691	77853658
77853691	77853991	77853697	77853691
77853697	77854030	77853703	77853697
77853703	77854033	77853736	77853703
77853736	77854042	77853751	77853736
77853751	77854072	77853763	77853751
77853763	77854105	77853778	77853757
77853778	77854108	77853784	77853763
77853784	77854129	77853859	77853778
77853859	77854132	77853865	77853784
77853871	77854141	77853871	77853859
77853877	77854147	77853877	77853871
77853883	77854153	77853883	77853877
77853904	77854156	77853904	77853883
77853910	77854171	77853910	77853904
77853928	77854174	77853928	77853910
77853985	77854183	77853985	77853928
77853991	77854243	77853991	77853946
77854030	77854282	77854030	77853985
77854033	77854285	77854033	77853991
77854042	77854306	77854042	77854030
77854072	77854309	77854072	77854033
77854075	77854324	77854075	77854042
77854105	77854330	77854105	77854072
77854108	77854369	77854108	77854075
77854129	77854405	77854129	77854105
77854132	77854408	77854132	77854108
77854138	77854438	77854141	77854120
77854141	77854486	77854147	77854129
77854147	77854504	77854153	77854132
77854153	77854528	77854156	77854138
77854156	77854558	77854171	77854141
77854171	77854570	77854174	77854147
77854174	77854588	77854177	77854153
77854177	77854603	77854183	77854156
77854183	77854612	77854243	77854171
77854243	77854645	77854282	77854174
77854282	77854657	77854285	77854177
77854285	77854759	77854297	77854183
77854297	77854762	77854306	77854243
77854306	77854765	77854309	77854282
77854309	77854768	77854324	77854285
77854324	77854786	77854327	77854291
77854327	77854813	77854330	77854297
77854330	77854822	77854369	77854306
77854369	77854828	77854381	77854309
77854381	77854879	77854405	77854324
77854405	77854918	77854408	77854327
77854408	77854942	77854414	77854330
77854414	77854981	77854438	77854363
77854438	77854993	77854474	77854369
77854474	77855002	77854486	77854372
77854480	77855008	77854504	77854381
77854486	77855053	77854528	77854405
77854504	77855065	77854543	77854408
77854528	77855083	77854558	77854414
77854543	77855086	77854570	77854438
77854558	77855116	77854588	77854480
77854570	77855125	77854600	77854486
77854588	77855188	77854603	77854504
77854600	77855194	77854612	77854528
77854603	77855197	77854645	77854543
77854612	77855203	77854657	77854558
77854645	77855239	77854759	77854570
77854657	77855242	77854762	77854588
77854759	77855305	77854765	77854600
77854762	77855332	77854768	77854603
77854765	77855335	77854786	77854612
77854768	77855383	77854801	77854627
77854786	77855392	77854813	77854633
77854801	77855404	77854819	77854645
77854813	77855410	77854822	77854657
77854819	77855425	77854825	77854681
77854822	77855443	77854828	77854759
77854825	77855464	77854879	77854762
77854828	77855470	77854918	77854765
77854879	77855515	77854942	77854768
77854918	77855524	77854981	77854786
77854942	77855557	77854987	77854801
77854951	77855563	77854993	77854813
77854981	77855578	77855002	77854819
77854987	77855587	77855008	77854822
77854993	77855599	77855044	77854828
77855002	77855605	77855053	77854879
77855008	77855692	77855065	77854918
77855044	77855701	77855077	77854942
77855053	77855764	77855083	77854981
77855065	77855776	77855086	77854987
77855077	77855782	77855116	77854993
77855083	77855854	77855125	77855002
77855086	77855911	77855188	77855008
77855116	77855995	77855194	77855044
77855125	77856004	77855197	77855053
77855188	77856022	77855203	77855065
77855194	77856070	77855221	77855077
77855197	77856121	77855239	77855083
77855203	77856127	77855242	77855086
77855221	77856151	77855305	77855116
77855239	77856184	77855311	77855125
77855242	77856223	77855329	77855188
77855305	77856232	77855332	77855194
77855311	77856247	77855335	77855197
77855329	77856250	77855341	77855200
77855332	77856283	77855347	77855203
77855335	77856292	77855383	77855221
77855341	77856301	77855392	77855239
77855347	77856307	77855404	77855242
77855374	77856316	77855410	77855305
77855383	77856340	77855425	77855311
77855392	77856349	77855443	77855329
77855404	77856358	77855449	77855332
77855410	77856367	77855461	77855335
77855425	77856373	77855464	77855374
77855443	77856379	77855467	77855383
77855449	77856406	77855470	77855392
77855461	77856442	77855476	77855404
77855464	77856448	77855488	77855410
77855467	77856487	77855515	77855425
77855470	77856490	77855524	77855443
77855476	77856523	77855557	77855449
77855515	77856553	77855563	77855461
77855524	77856574	77855578	77855464
77855557	77856580	77855587	77855467
77855563	77856592	77855599	77855470
77855578	77856601	77855605	77855476
77855587	77856622	77855692	77855515
77855599	77856625	77855701	77855524
77855605	77856634	77855764	77855557
77855692	77856640	77855776	77855563
77855701	77856658	77855782	77855578
77855764	77856664	77855854	77855587
77855776	77856670	77855869	77855599
77855782	77856688	77855911	77855605
77855854	77856706	77855995	77855692
77855869	77856709	77856004	77855701
77855911	77856721	77856022	77855746
77855995	77856733	77856070	77855764
77856004	77856763	77856094	77855776
77856022	77856781	77856121	77855782
77856070	77856784	77856127	77855854
77856094	77856862	77856151	77855911
77856121	77856865	77856184	77855995
77856127	77856871	77856223	77856004
77856151	77856898	77856232	77856022
77856184	77856934	77856247	77856070
77856223	77856937	77856250	77856121
77856232	77856961	77856283	77856127
77856247	77856973	77856286	77856151
77856250	77857000	77856292	77856184
77856283	77857003	77856301	77856223
77856286	77857009	77856307	77856232
77856292	77857012	77856316	77856247
77856301	77857039	77856322	77856250
77856307	77857057	77856328	77856283
77856316	77857084	77856340	77856286
77856322	77857135	77856349	77856292
77856328	77857159	77856358	77856301
77856340	77857168	77856367	77856307
77856349	77857249	77856373	77856316
77856358	77857261	77856379	77856322
77856367	77857264	77856406	77856328
77856373	77857276	77856415	77856340
77856379	77857423	77856442	77856349
77856406	77857438	77856448	77856358
77856415	77857489	77856487	77856367
77856442	77857495	77856490	77856373
77856448	77857510	77856523	77856379
77856487	77857606	77856553	77856406
77856490	77857615	77856574	77856415
77856523	77857675	77856580	77856442
77856553	77857696	77856583	77856448
77856574	77857699	77856586	77856487
77856580	77857702	77856592	77856490
77856583	77857708	77856601	77856523
77856586	77857714	77856622	77856553
77856592	77857717	77856625	77856556
77856601	77857720	77856634	77856574
77856622	77857729	77856640	77856580
77856625	77857750	77856658	77856583
77856634	77857753	77856664	77856586
77856640	77857759	77856670	77856592
77856658	77857765	77856688	77856601
77856664	77857768	77856706	77856619
77856670	77857771	77856709	77856622
77856688	77857774	77856721	77856625
77856706	77857780	77856733	77856634
77856709	77857789	77856763	77856640
77856721	77857801	77856775	77856658
77856733	77857807	77856781	77856664
77856763	77857819	77856784	77856670
77856775	77857846	77856835	77856688
77856781	77857852	77856841	77856706
77856784	77857876	77856862	77856709
77856835	77857906	77856865	77856718
77856841	77857909	77856871	77856721
77856862	77857930	77856898	77856733
77856865	77857933	77856934	77856763
77856871	77857936	77856937	77856775
77856898	77857972	77856961	77856781
77856934	77857975	77856973	77856784
77856937	77857978	77857000	77856835
77856949	77857993	77857003	77856841
77856961	77858023	77857009	77856862
77856973	77858053	77857012	77856865
77856976	77858056	77857039	77856871
77857000	77858071	77857057	77856898
77857003	77858098	77857084	77856934
77857009	77858101	77857135	77856937
77857012	77858107	77857159	77856949
77857039	77858119	77857168	77856961
77857057	77858122	77857207	77856973
77857084	77858134	77857249	77856976
77857135	77858167	77857261	77857000
77857159	77858170	77857264	77857003
77857168	77858173	77857276	77857009
77857207	77858179	77857348	77857012
77857249	77858188	77857360	77857039
77857261	77858191	77857423	77857057
77857264	77858194	77857438	77857084
77857276	77858206	77857489	77857135
77857348	77858212	77857495	77857159
77857360	77858224	77857510	77857168
77857423	77858233	77857603	77857207
77857438	77858242	77857606	77857249
77857489	77858245	77857615	77857261
77857495	77858257	77857675	77857264
77857510	77858260	77857696	77857276
77857603	77858266	77857699	77857348
77857606	77858272	77857702	77857357
77857615	77858287	77857708	77857360
77857675	77858290	77857714	77857423
77857696	77858338	77857717	77857435
77857699	77858341	77857720	77857438
77857702	77858362	77857729	77857495
77857708	77858398	77857732	77857510
77857714	77858431	77857750	77857537
77857717	77858455	77857753	77857546
77857720	77858476	77857759	77857606
77857729	77858524	77857765	77857615
77857732	77858542	77857768	77857675
77857750	77858569	77857771	77857696
77857753	77858590	77857774	77857699
77857759	77858653	77857780	77857702
77857765	77858719	77857789	77857708
77857768	77858722	77857801	77857714
77857771	77858788	77857807	77857717
77857774	77858791	77857819	77857720
77857780	77858794	77857846	77857729
77857789	77858818	77857852	77857732
77857801	77858917	77857876	77857750
77857807	77858935	77857906	77857753
77857819	77859031	77857909	77857759
77857846	77859046	77857930	77857765
77857852	77859058	77857933	77857768
77857876	77859082	77857936	77857771
77857906	77859088	77857957	77857774
77857909	77859097	77857972	77857780
77857930	77859103	77857975	77857789
77857933	77859136	77857978	77857801
77857936	77859145	77857990	77857807
77857957	77859172	77857993	77857819
77857972	77859190	77858008	77857846
77857975	77859208	77858023	77857852
77857978	77859238	77858035	77857876
77857990	77859253	77858053	77857906
77857993	77859268	77858056	77857909
77858008	77859277	77858071	77857930
77858023	77859292	77858098	77857933
77858035	77859349	77858101	77857936
77858053	77859382	77858107	77857957
77858056	77859391	77858119	77857972
77858071	77859433	77858122	77857975
77858098	77859472	77858134	77857978
77858101	77859505	77858137	77857990
77858107	77859508	77858155	77857993
77858119	77859511	77858167	77858008
77858122	77859562	77858170	77858023
77858134	77859604	77858173	77858035
77858137	77859607	77858176	77858053
77858155	77859616	77858179	77858056
77858167	77859640	77858188	77858071
77858170	77859655	77858191	77858098
77858173	77859658	77858194	77858101
77858176	77859679	77858206	77858107
77858179	77859715	77858212	77858119
77858185	77859766	77858224	77858122
77858188	77859775	77858233	77858131
77858191	77859799	77858242	77858134
77858194	77859814	77858245	77858137
77858197	77859820	77858251	77858155
77858206	77859856	77858257	77858161
77858212	77859883	77858260	77858167
77858224	77859904	77858266	77858170
77858233	77859907	77858272	77858173
77858242	77859916	77858287	77858176
77858245	77859919	77858290	77858179
77858251	77859985	77858293	77858185
77858257	77859991	77858338	77858188
77858260	77859997	77858341	77858191
77858266	77860018	77858362	77858194
77858272	77860060	77858398	77858197
77858287	77860063	77858431	77858206
77858290	77860090	77858455	77858212
77858293	77860183	77858476	77858224
77858338	77860246	77858524	77858233
77858341	82443327	77858542	77858242
77858362	82443776	77858569	77858245
77858398	82443809	77858590	77858251
77858431	82443899	77858644	77858257
77858455	82542764	77858653	77858260
77858476	82543462	77858713	77858266
77858524	82547931	77858719	77858272
77858542	82952299	77858722	77858287
77858569	83002298	77858788	77858290
77858590	83029278	77858791	77858293
77858644	108367868	77858794	77858338
77858653	108367875	77858818	77858341
77858713	108367878	77858917	77858362
77858719	108367881	77858935	77858398
77858722	108367895	77859031	77858431
77858788	108367901	77859046	77858455
77858791	108367905	77859058	77858476
77858794	108367908	77859082	77858524
77858818	108367912	77859088	77858542
77858917	108367921	77859097	77858569
77858935	108367924	77859103	77858590
77859031	108367930	77859136	77858644
77859046	108367937	77859145	77858653
77859058	108367947	77859172	77858713
77859082	108367954	77859190	77858719
77859088	108367957	77859196	77858722
77859097	108367960	77859208	77858743
77859103	108367964	77859238	77858788
77859136	108367971	77859253	77858791
77859145	108367986	77859268	77858794
77859172	108367989	77859277	77858818
77859190	108367992	77859286	77858917
77859196	108367995	77859292	77858935
77859208	108367998	77859349	77859031
77859238	108368001	77859370	77859046
77859253	108368020	77859382	77859058
77859268	108368023	77859391	77859082
77859277	108368026	77859418	77859088
77859286	108368032	77859433	77859097
77859292	108368035	77859472	77859103
77859349	108372537	77859505	77859136
77859370	108372541	77859508	77859145
77859382	108896819	77859511	77859172
77859391	110177021	77859517	77859181
77859418	116464909	77859562	77859190
77859433	116695490	77859604	77859196
77859472	117393650	77859607	77859208
77859505	117412878	77859616	77859238
77859508	117830875	77859640	77859247
77859511	117881730	77859655	77859253
77859517	119051196	77859658	77859268
77859562	119870544	77859679	77859277
77859604	120047294	77859715	77859286
77859607	120077688	77859760	77859292
77859616	120396958	77859763	77859349
77859640	120439719	77859766	77859370
77859655	120440029	77859775	77859382
77859658	120490734	77859799	77859391
77859679	120522349	77859814	77859418
77859715	120554544	77859820	77859433
77859760	120555711	77859856	77859472
77859763	120563136	77859883	77859505
77859766	120571204	77859895	77859508
77859775	120577490	77859904	77859511
77859799	122356827	77859907	77859517
77859814	122357919	77859916	77859562
77859820	122368961	77859919	77859604
77859856	122376151	77859985	77859607
77859883	122379836	77859991	77859616
77859895	122402617	77859997	77859640
77859904	122404255	77860018	77859655
77859907	122660290	77860060	77859658
77859916	122669701	77860063	77859661
77859919	122808758	77860087	77859679
77859985	122808872	77860090	77859715
77859991	122808902	77860183	77859760
77859997	122808923	77860246	77859766
77860018	122810019	82443327	77859775
77860060	122819292	82443776	77859799
77860063	122821758	82443809	77859814
77860087	122829450	82443899	77859820
77860090	124414345	82542764	77859823
77860183	124414349	82543462	77859856
77860246	124414369	82547931	77859883
82443327	124414393	82952299	77859904
82443776	124414397	83002298	77859907
82443809	124414445	83029278	77859916
82443899	124414449	108367868	77859919
82542764	124414453	108367875	77859985
82543462	124414485	108367878	77859991
82547931	124414513	108367881	77859997
82952299	124414521	108367895	77860006
83002298	124414549	108367901	77860018
83029278	124414585	108367905	77860060
108367868	124414609	108367908	77860063
108367875	124414625	108367912	77860072
108367878	124414645	108367921	77860087
108367881	124414653	108367924	77860090
108367895	124414697	108367930	77860183
108367901	124414793	108367937	77860201
108367905	124414809	108367944	77860246
108367908	124414829	108367947	82443327
108367912	124414837	108367954	82443776
108367921	124414901	108367957	82443809
108367924	124414913	108367960	82443899
108367930	124414929	108367964	82542764
108367937	124414941	108367971	82543462
108367944	124414945	108367986	82547931
108367947	124414972	108367989	82952299
108367954	124415028	108367992	83002298
108367957	124415064	108367995	83029278
108367960	124415072	108367998	108367868
108367964	124415084	108368001	108367875
108367971	124415100	108368020	108367878
108367986	125731773	108368023	108367881
108367989	126218310	108368026	108367895
108367992	126223113	108368032	108367901
108367995	126528896	108368035	108367905
108367998	126528917	108372537	108367908
108368001	130015203	108372541	108367912
108368020	130277208	108896819	108367921
108368023	130499397	110177021	108367924
108368026	132146905	116464909	108367930
108368032	133696576	116471570	108367937
108368035	135416336	116695490	108367947
108372537	135422192	117393650	108367954
108372541	135525727	117412878	108367957
108896819	135768256	117830875	108367960
110177021	137157624	117881730	108367964
116464909	137158132	118841003	108367971
116471570	137158180	119051196	108367986
116695490	137158217	119870544	108367989
117393650	137158243	120047294	108367992
117412878	137158340	120077688	108367995
117830875	137158385	120396958	108367998
117881730	137158396	120439719	108368001
118841003	137158417	120440029	108368020
119051196	138295275	120490734	108368023
119870544	138800561	120522349	108368026
120047294	138814749	120554544	108368032
120077688	138853916	120555711	108368035
120396958	138854835	120563136	108372537
120439719	139152395	120571204	108372541
120440029	139418676	120577490	108896819
120490734	139799071	122356827	110177021
120522349	139799099	122357919	116464909
120554544	142840813	122368961	116471570
120555711	143572987	122376151	117393650
120563136	143575627	122379836	117830875
120571204	143580606	122402617	117881730
120577490	146113741	122404255	119051196
122356827	146113764	122660290	119870544
122357919	146113908	122669701	120047294
122368961	146113979	122808758	120077688
122376151	146114005	122808872	120396958
122379836	146114028	122808902	120439719
122402617	146114088	122808923	120440029
122404255	146158624	122810019	120490734
122660290	146293512	122819292	120522349
122669701	146701184	122821758	120554544
122808758	147115446	122829450	120555711
122808872	147126714	124414345	120563136
122808902	147615117	124414349	120577490
122808923	150934729	124414369	122356827
122810019	152160205	124414393	122357919
122819292	152163428	124414397	122368961
122821758	153596277	124414445	122376151
122829450	157302057	124414449	122379836
124414345	159174879	124414453	122402617
124414349	159218590	124414485	122404255
124414369	164531362	124414513	122669701
124414393	169901401	124414521	122808758
124414397	169956547	124414549	122808872
124414445	169958125	124414585	122808902
124414449	170490575	124414609	122808923
124414453	177393144	124414625	122810019
124414485	192724699	124414645	122819292
124414513	221964524	124414653	122821758
124414521	221998177	124414697	122829450
124414549	229599768	124414749	122845649
124414585	229601070	124414793	124414345
124414609	230176813	124414809	124414349
124414625	238420932	124414829	124414369
124414645	255469311	124414837	124414393
124414653	256083664	124414873	124414397
124414697	268069072	124414901	124414445
124414749	268085718	124414913	124414449
124414793	268087126	124414929	124414453
124414809	268095493	124414941	124414485
124414829	268158481	124414945	124414513
124414837	307634107	124414972	124414521
124414873	307644697	124415028	124414549
124414901	307651058	124415064	124414585
124414913	307655887	124415072	124414609
124414929	307664432	124415084	124414625
124414941	307692913	124415100	124414645
124414945	314185288	125731773	124414653
124414972	314187126	126218310	124414697
124415028	314188562	126223113	124414793
124415064	314191103	126528896	124414809
124415072	318188525	126528917	124414829
124415084	319359797	130015203	124414837
124415100	319363459	130277208	124414873
125731773	319364815	130498813	124414901
126218310	319376688	130499397	124414913
126223113	325394692	130499623	124414929
126528896	328711707	132146905	124414941
126528917	332784079	133685403	124414945
130015203	334987784	133696576	124414972
130277208	343328721	135416336	124415024
130498813	344870292	135422192	124415028
130499397	345348945	135525727	124415064
130499623	345357096	135768256	124415072
132146905	345502547	137157624	124415084
133685403	346303814	137158132	124415100
133696576	348063277	137158180	125731773
135416336	348163186	137158217	126218310
135422192	348166957	137158243	126223113
135525727	348290481	137158340	126528896
135768256	348453623	137158385	126528917
137157624	348459362	137158396	130015203
137158132	349442036	137158417	130277208
137158180	349445266	138295275	130498813
137158217	350270098	138800561	130499397
137158243	352593221	138814749	130499623
137158340	352718307	138853916	132146905
137158385	354794776	138854835	133696576
137158396	354821229	139152395	135416336
137158417	357436062	139418676	135422192
138295275	365207436	139799071	135525727
138800561	371711243	139799099	135768256
138814749	371711767	142840813	137157624
138853916	373207679	143572987	137158132
138854835	377731076	143575627	137158180
139152395	378257902	143580606	137158217
139418676	378258262	146113741	137158243
139799071	379834783	146113764	137158340
139799099	379835605	146113908	137158385
142840813	381411132	146113979	137158396
143572987	381913013	146114005	137158417
143575627	381913110	146114028	138295275
143580606	381922972	146114088	138800561
146113741	381923692	146158624	138814749
146113764	384097789	146293512	138853916
146113908	388951980	146701184	138854835
146113979	388953366	147115446	139152395
146114005	388953968	147126714	139799071
146114028	389210180	147615117	139799099
146114088	390410358	150934729	142840813
146158624	390699743	152160205	143572987
146293512	390704503	152163428	143575627
146701184	391322828	153596277	143580606
147115446	391614442	157302057	146113741
147126714	391631115	159174879	146113908
147615117	391934478	159218590	146113979
150934729	392513415	164531362	146114005
152160205	392544414	169901401	146114028
152163428	393048350	169956547	146114088
153596277	393250221	169958125	146293512
157302057	393430190	170490575	146701184
159174879	393430641	177393144	147615117
159218590	394224700	192724699	150934729
164531362	394633972	221964524	152160205
169901401	394702049	221998177	152163428
169956547	394979327	229599768	157302057
169958125	395541231	229601070	159174879
170490575	395870443	229602218	164531362
177393144	396167763	230176813	169956547
192724699	396501811	238420932	170490575
221964524	398895207	255469311	192724699
221998177	399815530	256083664	221964524
229599768	401043009	263926261	229599768
229601070	401623551	268069072	229601070
229602218	402593041	268085718	230176813
230176813	403243877	268087126	238420932
238420932	403247756	268095493	268069072
255469311	403249194	268154383	268085718
256083664	411428779	268156544	268087126
263926261	414146582	268158481	268095493
268069072	423417585	297595152	268158481
268085718	423987671	307634107	307644697
268087126	426772928	307644697	307664432
268095493	427828401	307651058	307692913
268154383	427830244	307655887	314187126
268156544	429943888	307664432	314188562
268158481	433310430	307692913	318188525
297595152	437081760	314185288	319364815
307634107	437083648	314187126	319376688
307644697	437602417	314188562	345348945
307651058	438233028	314191103	348063277
307655887	438471546	315999173	348163186
307664432	440097902	318188525	348166957
307692913	440179952	319248793	348453623
314185288	440182588	319359797	348459362
314187126	440183325	319363459	349442036
314188562	440199619	319364815	349445266
314191103	440199867	319376688	352718307
315999173	440200839	325394692	354794776
318188525	440201079	327708182	354821229
319248793	440201345	327709799	357436062
319359797	440614343	328711707	377731076
319363459	440899106	332778769	378257902
319364815	440927687	332784079	378258262
319376688	441672836	332981056	381922972
325394692	442109310	334908685	384097789
327708182	443048134	334987784	388951980
327709799	444131286	343328721	388953366
328711707	444131294	343362636	403243877
332778769	444518147	343573866	403247756
332784079	444582797	344870292	403249194
332981056	445002983	345348945	426772928
334908685	448026301	345357096	429943888
334987784	463280781	345502547	444582797
343328721		464133986	345642413
343362636		480852427	346303814
343573866		481001929	346561183
344870292		491168734	348063277
345348945		492415088	348163186
345357096			348166957
345502547			348290481
345642413			348453623
346303814			348459362
346561183			348466144
348063277			348959148
348163186			349440179
348166957			349442036
348290481			349445266
348453623			350270098
348459362			352593221
348466144			352718307
348959148			354479019
349440179			354794776
349442036			354821229
349445266			357436062
350270098			358464715
352593221			365207436
352718307			365585813
354479019			371711243
354794776			371711767
354821229			373207679
357436062			377731076
358464715			378257902
365207436			378258262
365585813			379560661
371711243			379834783
371711767			379835605
373207679			381411132
377731076			381913013
378257902			381913110
378258262			381922972
379834783			381923692
379835605			384097789
381411132			388951980
381913013			388953366
381913110			388953968
381922972			389210180
381923692			390410358
384097789			390699743
388951980			390704503
388953366			391322828
388953968			391501677
389210180			391614442
390410358			391631037
390699743			391631115
390704503			391934478
391322828			392507379
391501677			392513415
391614442			392513843
391631037			392544414
391631115			392606443
391934478			393048350
392507379			393250221
392513415			393430190
392513843			393430641
392544414			393612038
392606443			393803479
393048350			394000210
393250221			394224700
393430190			394633972
393430641			394702049
393612038			394709284
393803479			394979327
394000210			395336592
394224700			395338567
394633972			395533501
394702049			395541231
394709284			395604804
394979327			395870443
395336592			396167763
395338567			396181439
395533501			396501811
395541231			397611286
395604804			398423583
395870443			398895207
396167763			399630116
396181439			399815530
396501811			399818440
397611286			400142617
398423583			401043009
398895207			401623551
399630116			401981352
399815530			402593041
399818440			402593048
400142617			403243877
401043009			403247756
401623551			403249194
401981352			404010358
402593041			404694407
402593048			411428779
403243877			414146582
403247756			423415852
403249194			423417585
404010358			423987671
404694407			425170469
411428779			426772928
414146582			427823351
423415852			427828401
423417585			427830244
423987671			428510263
426772928			428543234
427823351			429943888
427828401			429948897
427830244			433310430
428510263			437081760
428543234			437083648
429943888			437602417
429948897			438233028
433310430			438471546
437081760			440097902
437083648			440098398
437602417			440114581
438233028			440179952
438471546			440182588
440097902			440183325
440098398			440199619
440114581			440199867
440179952			440200839
440182588			440201079
440183325			440201345
440199619			440614343
440199867			440899106
440200839			440900475
440201079			440924434
440201345			440927687
440614343			441400153
440899106			441411306
440900475			441438084
440924434			441438092
440927687			441672836
441400153			442109310
441411306			442821913
441438084			443048134
441438092			443298974
441672836			443299039
442109310			444131286
442821913			444131294
443048134			444408085
443298974			444415696
443299039			444467695
444131286			444506711
444131294			444516116
444408085			444518147
444415696			444582797
444467695			445002983
444506711			445072893
444516116			447240999
444518147			448026301
444582797			448301835
445002983			448662613
445072893			451039249
447240999			459118709
448026301			459123155
448301835			463280781
448662613			464133986
451039249			469251350
459118709			469253797
459123155			469254747
463280781			479042756
464133986			480740542
469251350			480852427
469253797			481001929
469254747			491168734
479042756			492415088
480740542			495059441
480852427			495096950
481001929			495515285
491168734
492415088
495059441
495096950
495515285
