# Supplementary material for: Whole genome association study identifies regions of the bovine genome and biological pathways involved in carcass trait performance in Holstein-Friesian cattle
Source: BMC Genomics. 2014 Oct 1;15(1):837. doi: 10.1186/1471-2164-15-837 (PMC4192274; doi:10.1186/1471-2164-15-837)
Supplement: Supplementary file 2 — Additional file 2: SNP information for all SNPs included in the analysis. This file contains the chromosome number, position and dbSNP identifier for all SNPs included in either the single SNP regression or Bayesian analyses. The q-values for all SNPs included in the single SNP regression analysis for each trait are also included. Posterior probabilities, estimated using a 5 SNP sliding window, for the Bayesian analysis are also included in adjacent columns. (CSV 4 MB) [file 12864_2013_6513_MOESM2_ESM.csv]

Chromosome	Position	SNP Name	dbSNP_identifier	cwt_q-val	cwt_PP	cfat_q-val	cfat_PP	conf_q-val	conf_PP	cull_q-val	cull_PP
1	1329	BTA-103663-no-rs	ss61513853	0.7559171	0	0.6781745	0	0.6681756	0	0.8053359	0.00254022
1	4975	BTA-95262-no-rs	rs41663226	0.7186577	0	0.8236775	0	0.398477	0.001845018	0.6765946	0.0042337
1	5266	Hapmap42400-BTA-102731	rs41612071	0.5354609	0	0.5881699	0	0.4547356	0.001845018	0.8786376	0.0042337
1	10742	BTA-40478-no-rs	rs41635676	0.7397824	0	0.7182255	0	0.10173	0.001845018	0.7855468	0.00592718
1	19391	BTA-36593-no-rs	rs41630299	0.7410553	0	0.6713165	0	0.2463919	0.001845018	0.4692476	0.008467401
1	27165	Hapmap47551-BTA-25902	ss117966449	0.5042522	0	0.5756144	0	0.5402528	0.001845018	0.5127868	0.00677392
1	28596	Hapmap52416-rs29016842	rs29016842	0.4279775	0	0.7289742	0	0.1819656	0	0.8629217	0.00508044
1	34225	BTA-47238-no-rs	ss61483793	0.7367962	0.001068376	0.8600721	0	0.6714302	0	0.7055671	0.00508044
1	46372	BTA-103555-no-rs	rs41567176	0.7559171	0.001068376	0.5240651	0	0.6364299	0	0.6917177	0.00338696
1	80505	Hapmap41451-BTA-119981	rs41619892	0.5472017	0.003205128	0.8570614	0	0.3571152	0	0.7006298	0.00254022
1	113642	Hapmap43437-BTA-101873	rs41609588	0.5255728	0.003205128	0.678915	0	0.5632136	0	0.856619	0.00592718
1	122740	Hapmap57391-rs29026905	rs29026905	0.3654238	0.003205128	0.8595327	0	0.1187555	0	0.6455518	0.00592718
1	155636	Hapmap58800-rs29016980	rs29016980	0.344804	0.002136752	0.7909994	0	0.4383366	0	0.7856048	0.014394581
1	244699	ARS-BFGL-NGS-16466	rs108982244	0.8450688	0.002136752	0.8156155	0	0.4970073	0	0.8182337	0.013547841
1	325820	Hapmap50221-BTA-112986	rs41617247	0.4676671	0	0.4240014	0	0.7310525	0	0.4386872	0.012701101
1	369419	Hapmap34944-BES1_Contig627_1906	rs43703977	0.5818073	0	0.8591906	0	0.6022383	0	0.7651714	0.009314141
1	447278	ARS-BFGL-NGS-98142	rs110887329	0.7833818	0	0.8160772	0	0.7079117	0	0.7670056	0.010160881
1	487654	Hapmap53946-rs29015852	rs29015852	0.4056658	0	0.7397078	0	0.6469289	0	0.8657142	0.00169348
1	643559	ARS-BFGL-BAC-32770	ss105260844	0.8602969	0	0.6093548	0	0.3829329	0	0.7925045	0.00169348
1	681960	ARS-BFGL-NGS-65067	ss86295506	0.803827	0	0.5505246	0	0.4908872	0	0.6158403	0.00254022
1	727682	ARS-BFGL-BAC-32722	ss105260791	0.8602969	0	0.8120316	0	0.5099021	0	0.8274881	0.00254022
1	748908	ARS-BFGL-BAC-34682	ss105262963	0.860084	0	0.8592124	0	0.6158745	0	0.8004879	0.00169348
1	772654	ARS-BFGL-NGS-3964	ss86289560	0.8201845	0	0.6937421	0	0.4811494	0	0.7117435	0.00254022
1	807571	ARS-BFGL-NGS-98203	ss86329883	0.7833694	0.001068376	0.5495251	0	0.6104588	0	0.6536327	0.00508044
1	913630	ARS-BFGL-BAC-2376	ss105250851	0.8605261	0.001068376	0.4218466	0.000785546	0.4838252	0	0.5610505	0.00592718
1	988597	ARS-BFGL-BAC-31722	ss105259685	0.8602969	0.001068376	0.7753597	0.000785546	0.7183222	0	0.7201801	0.00762066
1	1008611	BTA-49284-no-rs	rs41635940	0.7367869	0.001068376	0.5386166	0.000785546	0.6864864	0	0.7151735	0.011007621
1	1043153	ARS-BFGL-BAC-6557	ss105297265	0.8595641	0.001068376	0.8520639	0.000785546	0.3759993	0	0.8786376	0.011007621
1	1073350	ARS-BFGL-BAC-7196	ss105304365	0.8595641	0	0.8595327	0.000785546	0.4684084	0	0.8370495	0.008467401
1	1097491	ARS-BFGL-BAC-12931	ss105238835	0.8612579	0	0.6896231	0	0.3895899	0	0.6196735	0.00592718
1	1121300	ARS-BFGL-BAC-649	ss105296520	0.8595641	0	0.7675166	0	0.5064695	0	0.8786376	0.00592718
1	1147167	ARS-BFGL-BAC-14857	ss105240972	0.8611172	0.001068376	0.6807451	0	0.7058158	0	0.833406	0.00254022
1	1170768	Hapmap53766-ss46526150	rs41255293	0.40767	0.001068376	0.8579582	0	0.4541117	0	0.7139847	0.00338696
1	1196423	ARS-BFGL-NGS-115971	ss86340900	0.7673818	0.001068376	0.599377	0	0.3349589	0	0.8726587	0.016934801
1	1247321	ARS-BFGL-NGS-62826	ss86292959	0.804355	0.001068376	0.3234319	0	0.6335864	0	0.374942	0.017781541
1	1324142	BTA-39394-no-rs	rs41580909	0.7403959	0.001068376	0.4381046	0	0.6985592	0	0.4327005	0.016088061
1	1354281	ARS-BFGL-NGS-109301	ss86302482	0.8506529	0	0.5166826	0	0.6972178	0	0.5472507	0.016088061
1	1393699	ARS-BFGL-NGS-105306	ss86299572	0.8543889	0	0.7825003	0	0.4701512	0	0.8712619	0.016934801
1	1416455	ARS-BFGL-NGS-87636	ss86318296	0.7902691	0	0.5158185	0	0.4837918	0	0.6752742	0.0042337
1	1479888	ARS-BFGL-NGS-39992	ss86294596	0.8197792	0	0.7547347	0	0.6992887	0	0.7971823	0.0042337
1	1570769	ARS-BFGL-BAC-13059	ss105238977	0.8612427	0	0.8186162	0	0.6796207	0	0.7876357	0.0042337
1	1593415	ARS-BFGL-BAC-14930	ss105241054	0.8611172	0	0.7795303	0	0.7204811	0	0.7150495	0.0042337
1	1662072	ARS-BFGL-NGS-11433	ss86301104	0.850158	0	0.4088562	0	0.557575	0	0.5524083	0.00254022
1	1705125	ARS-BFGL-NGS-25183	ss86329948	0.835915	0	0.4820261	0	0.546562	0	0.5106023	0.00084674
1	1729495	ARS-BFGL-NGS-76349	ss86306329	0.7972887	0	0.6807451	0	0.6921836	0	0.7743653	0
1	1791641	ARS-BFGL-BAC-7317	ss105305710	0.8595446	0	0.4083869	0	0.5771642	0	0.5107829	0
1	1857164	ARS-BFGL-NGS-29653	ss86305189	0.8320463	0	0.5968296	0	0.2733372	0	0.7538961	0.00084674
1	1897418	ARS-BFGL-BAC-14982	ss105241111	0.8611172	0	0.7099175	0	0.3615834	0	0.8786376	0.00169348
1	1936699	BTA-120704-no-rs	rs41622765	0.751189	0	0.6994282	0	0.6942961	0	0.7465453	0.00169348
1	1981154	ARS-BFGL-BAC-6733	ss105299221	0.8595641	0	0.677645	0	0.705995	0	0.4761021	0.00169348
1	2019349	ARS-BFGL-NGS-85297	ss86315396	0.7918851	0	0.5028114	0	0.7401709	0	0.7148938	0.00169348
1	2098937	ARS-BFGL-NGS-16727	ss86333800	0.8449516	0	0.5739382	0.000785546	0.6170043	0	0.7866704	0.00084674
1	2121462	ARS-BFGL-NGS-115671	ss86338703	0.7682582	0	0.5857716	0.000785546	0.5066101	0	0.8150914	0.00084674
1	2202188	ARS-BFGL-NGS-71085	ss86300385	0.7987143	0	0.7920039	0.000785546	0.7315268	0	0.8252442	0.00084674
1	2223443	ARS-BFGL-NGS-21352	ss86298198	0.8395395	0	0.8248316	0.000785546	0.7082778	0	0.7923463	0.00084674
1	2270723	ARS-BFGL-NGS-103391	ss86330583	0.8563905	0	0.8417823	0.000785546	0.7230521	0	0.8623563	0.00169348
1	2333175	ARS-BFGL-NGS-22858	ss86313348	0.8380424	0.001068376	0.8483265	0	0.6852943	0	0.8312232	0.00169348
1	2453660	ARS-BFGL-NGS-89044	ss86319636	0.7894743	0.001068376	0.8406359	0	0.4314492	0	0.7207511	0.0042337
1	2485622	ARS-BFGL-NGS-79093	ss86309855	0.795818	0.001068376	0.8512283	0	0.6298627	0	0.8718569	0.0042337
1	2522908	ARS-BFGL-NGS-58892	ss86288974	0.8074817	0.001068376	0.7945115	0	0.6012764	0	0.7790944	0.00592718
1	2558855	ARS-BFGL-NGS-98287	ss86328148	0.7831993	0.001068376	0.8096309	0	0.6384385	0	0.8786376	0.00677392
1	2580760	BTB-00001612	rs43207817	0.7162333	0	0.7516516	0	0.5101421	0	0.8216641	0.00762066
1	2608865	Hapmap53592-rs29009975	rs29009975	0.4118541	0	0.8553901	0	0.6168922	0	0.7679962	0.00508044
1	2648754	ARS-BFGL-NGS-15775	ss86303766	0.8461155	0	0.7646085	0	0.6464697	0	0.7294563	0.00508044
1	2688380	ARS-BFGL-NGS-59192	ss86289121	0.8072722	0.001068376	0.8558917	0	0.7338833	0	0.5754325	0.0042337
1	2741613	BTB-00001299	rs43213404	0.7162333	0.001068376	0.7801773	0	0.7096107	0	0.8475055	0.00254022
1	2775727	ARS-BFGL-NGS-37412	ss86285875	0.8231847	0.001068376	0.8568421	0	0.4103731	0	0.6754176	0.0042337
1	2809423	ARS-BFGL-NGS-16784	ss86290613	0.8449179	0.001068376	0.8595327	0	0.5409634	0	0.7595016	0.0042337
1	2877872	BTB-02081949	rs43180934	0.6161121	0.001068376	0.6744658	0	0.5928972	0	0.6277112	0.0042337
1	2914488	BTB-00001074	rs43211381	0.7162333	0	0.5971745	0	0.5163633	0	0.5646198	0.00338696
1	2977385	ARS-BFGL-NGS-43924	ss86313471	0.8156448	0	0.8404427	0	0.6068	0	0.7627557	0.00338696
1	3015077	ARS-BFGL-NGS-30999	ss86304200	0.8301578	0	0.6625881	0	0.4017467	0	0.5506292	0.00084674
1	3039386	BTA-26294-no-rs	rs41575792	0.7441729	0	0.8343741	0	0.7071751	0	0.7661347	0.00084674
1	3083368	Hapmap57114-rs29012843	rs29012843	0.3725318	0	0.7964791	0	0.3121344	0	0.8553208	0.00084674
1	3083498	ARS-USMARC-Parent-DQ381153-rs29012842	rs29012842	0.781308	0	0.8027504	0	0.2358248	0	0.8346103	0.00169348
1	3129808	ARS-BFGL-NGS-37505	ss86314345	0.8230182	0	0.8451785	0	0.7261072	0	0.8613403	0.0042337
1	3176765	ARS-BFGL-NGS-107481	ss86339423	0.8524919	0	0.7612378	0	0.1983795	0	0.8075754	0.00508044
1	3211002	ARS-BFGL-NGS-108686	ss86307533	0.8508342	0	0.6641878	0	0.4064204	0	0.4632083	0.0042337
1	3239885	BTA-31687-no-rs	rs41582551	0.7424563	0	0.6451457	0	0.4662007	0	0.7884888	0.00508044
1	3268724	ARS-BFGL-NGS-36096	ss86318526	0.8241694	0	0.6178272	0	0.2093174	0	0.6672864	0.00677392
1	3294592	BTA-32603-no-rs	rs41584384	0.7419818	0	0.8466791	0	0.6470605	0	0.7595016	0.0042337
1	3362456	ARS-BFGL-NGS-109014	ss86316984	0.8507559	0	0.7576133	0	0.5110605	0	0.5489973	0.0042337
1	3408359	ARS-BFGL-NGS-69957	ss86300039	0.8001188	0	0.8301222	0	0.5942235	0	0.6642588	0.00677392
1	3434514	ARS-BFGL-NGS-43005	ss86301529	0.8171458	0	0.7938985	0	0.7184334	0	0.6846923	0.00762066
1	3467665	Hapmap59750-rs29024375	rs29024375	0.3167365	0	0.8017269	0	0.6173163	0	0.853474	0.00508044
1	3493726	BTB-00002335	rs43215834	0.7162333	0	0.8236775	0	0.6590825	0	0.8200295	0.00508044
1	3517249	ARS-BFGL-NGS-107287	ss86334800	0.8527242	0	0.6103498	0	0.5254323	0	0.7599406	0.0042337
1	3555007	Hapmap42514-BTA-33574	rs41577048	0.5335557	0	0.6103498	0	0.5254323	0	0.7599406	0.00169348
1	3654143	ARS-BFGL-NGS-81011	ss86311110	0.7953834	0	0.7333488	0	0.6934389	0	0.8716491	0
1	3707569	BTB-00003162	rs43212751	0.7162333	0	0.7147692	0	0.324484	0	0.623634	0.00084674
1	3775845	BTB-00002966	rs43211655	0.7162333	0	0.8034276	0	0.5991788	0	0.8390427	0.00084674
1	3848026	BTA-34568-no-rs	rs41628897	0.741456	0	0.3430743	0	0.6226021	0	0.5998832	0.00338696
1	3871067	Hapmap42913-BTA-33619	rs41633082	0.5292221	0	0.5756144	0	0.6152501	0	0.7887539	0.00338696
1	3895811	BTA-33606-no-rs	rs41633069	0.7414704	0	0.5115051	0	0.3924356	0	0.5728572	0.0042337
1	3923164	BTB-00002687	rs43209887	0.7162333	0	0.6252069	0	0.5838929	0	0.7701981	0.00338696
1	4070975	BTB-01747944	rs42861680	0.6301506	0	0.6581895	0	0.5197215	0	0.5968294	0.00338696
1	4128584	BTB-01991572	rs43102166	0.6195795	0	0.7141984	0	0.2463919	0	0.6211619	0.00338696
1	4149603	BTB-02105769	rs43204112	0.6157391	0	0.747945	0	0.4142685	0	0.8059128	0.00338696
1	4182392	ARS-BFGL-NGS-65157	ss86295851	0.8037993	0	0.678915	0	0.4565224	0	0.7506264	0.00338696
1	4284069	BTB-01996267	rs43099270	0.6195601	0	0.8417823	0	0.3221073	0	0.8632651	0.012701101
1	4477888	Hapmap38555-BTA-101264	rs41614489	0.5725517	0	0.728212	0	0.5336644	0	0.6467156	0.012701101
1	4525407	BTB-01160486	rs42317790	0.6623138	0	0.8595568	0	0.64513	0	0.7618749	0.010160881
1	4639722	Hapmap60540-rs29021339	rs29021339	0.3096439	0	0.8344571	0.000785546	0.7073286	0	0.7207511	0.010160881
1	4667658	BTB-01160333	rs42316637	0.6623138	0	0.7715175	0.000785546	0.6771244	0	0.877935	0.011007621
1	4696815	Hapmap60652-rs29022048	rs29022048	0.305385	0	0.624648	0.000785546	0.7397618	0	0.374942	0.00254022
1	4744613	BTB-01160178	rs42314082	0.6623138	0	0.5263442	0.000785546	0.3819254	0	0.7105763	0.00338696
1	4797612	Hapmap43435-BTA-101251	rs41614480	0.5255728	0	0.6031643	0.000785546	0.2711669	0	0.8469627	0.00592718
1	4827062	ARS-BFGL-NGS-111125	ss86339225	0.7772561	0.001068376	0.6688538	0	0.2019567	0	0.7241513	0.00762066
1	4850611	BTB-01160026	rs42318929	0.6623138	0.001068376	0.6937421	0	0.4173615	0	0.8786376	0.00762066
1	4874582	BTB-01159977	rs42318880	0.6623138	0.002136752	0.5530951	0	0.7143615	0	0.374942	0.009314141
1	4903465	BTB-01159966	rs42318869	0.6623138	0.002136752	0.573821	0	0.6226833	0	0.536009	0.009314141
1	4927997	Hapmap44178-BTA-101248	rs41614477	0.5183528	0.003205128	0.7222995	0	0.6173952	0	0.8248648	0.00762066
1	4951465	ARS-BFGL-NGS-114983	ss86336516	0.7697372	0.017094017	0.8302264	0	0.392321	0	0.7868071	0.00592718
1	5098840	BTB-01728863	rs109545665	0.6329807	0.017094017	0.7976557	0	0.5947705	0	0.7628075	0.00508044
1	5146395	BTB-00003983	rs43213168	0.7162333	0.016025641	0.7592411	0	0.7107733	0	0.6736582	0.00338696
1	5191117	ARS-BFGL-NGS-100349	ss86334106	0.8589919	0.016025641	0.8105287	0	0.5823025	0	0.7885714	0.00338696
1	5222501	BTA-123503-no-rs	ss61499586	0.7500388	0.014957265	0.8140045	0	0.6473143	0	0.5466677	0.00338696
1	5249214	BTA-122021-no-rs	rs41623606	0.7507628	0.007478632	0.8124675	0	0.609877	0	0.625779	0.0042337
1	5273271	BTB-00003770	rs43211556	0.7162333	0.007478632	0.8571065	0	0.5760601	0	0.5784092	0.00508044
1	5303426	BTB-00003715	rs43210901	0.7162333	0.007478632	0.6937421	0	0.3037326	0	0.7385577	0.00508044
1	5372373	Hapmap38892-BTA-36614	rs41630314	0.5700891	0.007478632	0.3781141	0	0.1727415	0	0.5924033	0.0042337
1	5395582	BTB-00003652	rs43210840	0.7162333	0.007478632	0.2463166	0	0.7045661	0	0.4736013	0.0042337
1	5417033	BTA-120711-no-rs	rs41622772	0.751189	0	0.8362446	0	0.2807475	0	0.7548518	0.00338696
1	5443873	BTA-36594-no-rs	rs41630300	0.7410553	0	0.817289	0	0.3914816	0	0.7104295	0.00254022
1	5485774	BTA-35637-no-rs	rs41580510	0.741085	0	0.4482366	0	0.340777	0	0.6026046	0.0042337
1	5524766	ARS-BFGL-NGS-115182	ss86336741	0.7695231	0	0.4513838	0	0.3368298	0	0.5270675	0.00762066
1	5586311	BTA-35598-no-rs	rs41580503	0.741085	0	0.45142	0	0.4983104	0	0.810723	0.010160881
1	5629482	Hapmap58931-rs29010773	rs29010773	0.33897	0	0.7560817	0	0.7048842	0	0.8683863	0.011854361
1	5664719	BTA-15152-rs29026517	rs29026517	0.7496518	0.001068376	0.5619474	0	0.7430687	0	0.7804572	0.011854361
1	5773944	BTB-01560502	rs42677546	0.6414628	0.001068376	0.4885766	0	0.6441807	0	0.6249751	0.010160881
1	5800029	Hapmap36132-SCAFFOLD45728_8109	ss117966428	0.5774253	0.001068376	0.6513434	0	0.636119	0	0.6823847	0.009314141
1	5830837	ARS-BFGL-NGS-113844	ss86335879	0.7714246	0.001068376	0.7467307	0	0.2797637	0	0.8057955	0.00592718
1	5856709	ARS-BFGL-NGS-28832	ss86302112	0.8328778	0.002136752	0.6355058	0	0.3010793	0	0.5284576	0.00592718
1	5888292	BTB-01489336	rs42612145	0.6444777	0.001068376	0.8591339	0	0.6894442	0	0.6660696	0.00592718
1	5916070	ARS-BFGL-NGS-115389	ss86336967	0.7689134	0.001068376	0.8389843	0	0.5703702	0	0.8786376	0.00508044
1	5973404	BTB-01489466	rs42613075	0.6444777	0.001068376	0.8483265	0	0.6997207	0	0.8614559	0.00254022
1	6077725	Hapmap51901-BTA-42438	rs41605828	0.4363321	0.001068376	0.6724971	0	0.5877679	0	0.7288646	0.00338696
1	6219143	BTA-43315-no-rs	rs41571862	0.7382057	0	0.7052744	0	0.4491395	0	0.8561694	0.00169348
1	6301299	ARS-BFGL-NGS-41525	ss86335646	0.8185719	0	0.6491405	0	0.6454778	0	0.7965346	0.00169348
1	6350259	Hapmap34831-BES10_Contig712_1090	ss117966392	0.5821902	0	0.6921577	0	0.3710127	0	0.849943	0.00254022
1	6375948	BTA-44248-no-rs	rs41638864	0.7378012	0	0.7325963	0	0.700886	0	0.8316277	0.00338696
1	6410344	UA-IFASA-8265	ss117963551	0.1867243	0	0.8591906	0	0.2240066	0	0.8441992	0.00338696
1	6443778	BTA-44295-no-rs	rs41583696	0.7375414	0	0.7945115	0	0.214103	0	0.8635353	0.00508044
1	6481567	BTA-44308-no-rs	rs41583698	0.7375414	0	0.8474015	0	0.4803141	0	0.7830026	0.00508044
1	6539424	BTA-45181-no-rs	rs41643591	0.7374712	0	0.7647395	0	0.7430687	0	0.8456484	0.00508044
1	6559946	ARS-BFGL-NGS-11803	ss86340843	0.8499842	0.001068376	0.5433935	0	0.6294672	0	0.800142	0.00592718
1	6590363	BTA-45221-no-rs	rs41576336	0.7374383	0.001068376	0.6937894	0	0.07544175	0	0.8555827	0.00677392
1	6722802	Hapmap39203-BTA-46163	rs41578709	0.5675083	0.001068376	0.7333488	0	0.6297487	0	0.4964223	0.016088061
1	6747618	ARS-BFGL-NGS-96381	ss86326514	0.7845925	0.001068376	0.3633749	0	0.7354277	0	0.5473394	0.016088061
1	6783110	BTA-46228-no-rs	rs41639125	0.7370218	0.001068376	0.5700317	0	0.7149854	0	0.4452386	0.016088061
1	6841736	BTA-46243-no-rs	ss61540999	0.7370151	0	0.6047343	0	0.5940194	0	0.3357821	0.015241321
1	6868187	BTA-47159-no-rs	rs41581949	0.7367962	0	0.8554729	0	0.3146577	0	0.8786376	0.013547841
1	6914656	BTA-16441-no-rs	rs41603577	0.7490604	0	0.8092026	0	0.5839329	0	0.7379404	0.0042337
1	6936639	ARS-BFGL-NGS-62077	ss86292125	0.804778	0	0.7024958	0	0.6449161	0	0.6418608	0.00338696
1	7106053	ARS-BFGL-NGS-38621	ss86288858	0.8212552	0	0.7201119	0	0.6608711	0	0.7563897	0.00338696
1	7153643	ARS-BFGL-NGS-103833	ss86333252	0.8559383	0	0.7410768	0	0.2393804	0	0.6438609	0.00254022
1	7190909	Hapmap44081-BTA-48210	rs41639488	0.5188765	0	0.8246843	0	0.6392	0	0.7456442	0.00338696
1	7237454	ARS-BFGL-NGS-114174	ss86339941	0.7711546	0	0.8476862	0	0.6098144	0	0.8499088	0.00338696
1	7263665	BTA-48234-no-rs	rs41601105	0.7367869	0	0.7170701	0	0.4529602	0	0.6646133	0.0042337
1	7378097	Hapmap48967-BTA-97940	rs41609666	0.4870643	0	0.5813817	0	0.5510101	0	0.7473997	0.00508044
1	7424454	BTB-01493780	rs42612494	0.6444777	0	0.8116046	0	0.6981084	0	0.5940412	0.00592718
1	7526893	Hapmap48369-BTA-50306	rs41639307	0.4925427	0.002136752	0.6688538	0	0.7050945	0	0.7535224	0.00508044
1	7569168	BTA-50285-no-rs	rs41606310	0.7365185	0.002136752	0.852384	0	0.7168225	0	0.5145724	0.00338696
1	7608504	Hapmap41255-BTA-40460	rs41635667	0.5481107	0.002136752	0.8115864	0	0.4339453	0	0.7559485	0.00338696
1	7631043	BTA-114657-no-rs	rs41616911	0.7524675	0.002136752	0.7612378	0	0.3313767	0	0.7540472	0.00254022
1	7658696	ARS-BFGL-NGS-116504	ss86337705	0.7665189	0.002136752	0.7761267	0	0.6847772	0	0.8614956	0.00169348
1	7686125	BTA-114662-no-rs	ss117966073	0.7524675	0	0.8488662	0	0.70317	0	0.8526621	0.0042337
1	7692004	BTA-97382-no-rs	rs41665284	0.7180595	0	0.8267159	0	0.4410449	0	0.8122795	0.0042337
1	7808820	BTB-02037768	rs43140120	0.6180413	0.001068376	0.764458	0	0.5816312	0	0.8665336	0.00508044
1	7846962	ARS-BFGL-NGS-105113	ss86293484	0.8546346	0.001068376	0.8241543	0	0.1274421	0	0.6274463	0.00508044
1	7959111	ARS-BFGL-NGS-44292	ss86289866	0.8152093	0.001068376	0.8155113	0	0.5891071	0	0.7209163	0.00592718
1	8015128	UA-IFASA-6811	ss117963534	0.2276436	0.001068376	0.8626092	0	0.321256	0	0.8718569	0.0042337
1	8044612	ARS-BFGL-BAC-32146	ss105260155	0.8602969	0.001068376	0.8219154	0	0.5309377	0	0.869686	0.0042337
1	8064722	Hapmap42827-BTA-116887	rs41600061	0.5303367	0	0.8161031	0	0.4979387	0	0.862443	0.0042337
1	8085853	BTA-116886-no-rs	rs43707416	0.7521928	0.001068376	0.5764944	0	0.690451	0	0.5472507	0.0042337
1	8134281	ARS-BFGL-NGS-109383	ss86322629	0.8506529	0.001068376	0.8406642	0	0.5138459	0	0.6455518	0.00677392
1	8157757	Hapmap54753-rs29013987	rs29013987	0.3981201	0.001068376	0.8577267	0	0.4653557	0	0.8754869	0.008467401
1	8264036	ARS-BFGL-NGS-119108	ss86336235	0.7600576	0.001068376	0.7637788	0	0.674641	0	0.8328284	0.008467401
1	8294019	BTA-94232-no-rs	rs41614399	0.7196948	0.001068376	0.8551586	0	0.5816436	0	0.5764044	0.008467401
1	8353754	ARS-BFGL-BAC-27364	ss105254853	0.8602969	0	0.7222995	0	0.3819436	0	0.7398055	0.009314141
1	8432956	BTA-120428-no-rs	rs41572724	0.7512832	0	0.8492658	0	0.492483	0	0.877935	0.00592718
1	8541121	Hapmap49483-BTA-120432	rs41572727	0.4788871	0	0.5149513	0	0.7152692	0	0.8558645	0.00508044
1	8748047	Hapmap59566-rs29024165	rs29024165	0.3196402	0.001068376	0.5846273	0	0.251383	0	0.6324667	0.00508044
1	8885096	BTA-120430-no-rs	rs41572726	0.7512466	0.001068376	0.7921868	0	0.5629828	0	0.8666728	0.00254022
1	8949726	Hapmap58026-ss46526282	rs41255421	0.3579963	0.001068376	0.7698926	0	0.3488642	0	0.8786376	0.00169348
1	8982861	Hapmap52559-rs29015773	rs29015773	0.4273932	0.001068376	0.8132518	0	0.1225147	0	0.7629149	0.0042337
1	9004207	ARS-BFGL-NGS-118398	ss86341785	0.7624033	0.001068376	0.7897653	0	0.12319	0	0.7966085	0.00338696
1	9056808	ARS-BFGL-NGS-40533	ss86308932	0.8192992	0.049145299	0.7897089	0	0.4375161	0	0.8719737	0.00338696
1	9098900	ARS-BFGL-NGS-14644	ss86288486	0.8470129	0.049145299	0.6481003	0	0.744394	0	0.8085701	0.00508044
1	9306679	Hapmap39995-BTA-39516	rs41640533	0.5598852	0.049145299	0.7270635	0	0.2120798	0	0.7966085	0.00677392
1	9358490	Hapmap50953-BTA-39491	ss61537420	0.4554837	0.050213675	0.6111958	0	0.1994809	0	0.828917	0.00677392
1	9387585	BTA-38496-no-rs	ss61536880	0.7404066	0.050213675	0.6336639	0	0.6083241	0	0.653989	0.00762066
1	9575773	ARS-BFGL-NGS-113570	ss86340246	0.7719957	0.001068376	0.5552123	0	0.500903	0	0.7725907	0.008467401
1	9611559	Hapmap54975-rs29019203	rs29019203	0.3943329	0.001068376	0.8545252	0	0.7063933	0	0.830211	0.008467401
1	9741578	Hapmap49138-BTA-37549	rs41634509	0.4842194	0.001068376	0.6602528	0	0.636564	0	0.8786376	0.00592718
1	9772389	Hapmap38504-BTA-51402	rs41638135	0.5726378	0	0.7647395	0	0.6647747	0	0.8105655	0.00508044
1	9825545	UA-IFASA-5979	ss117963523	0.246227	0.001068376	0.8461558	0	0.4631673	0	0.8001691	0.00508044
1	9873496	ARS-BFGL-NGS-548	ss86274002	0.8108818	0.001068376	0.831332	0	0.2972938	0	0.6505891	0.0042337
1	9894291	ARS-BFGL-NGS-43310	ss86323630	0.8166157	0.001068376	0.7984319	0	0.741663	0	0.8210923	0.00338696
1	9915779	ARS-BFGL-NGS-1296	rs134281609	0.8493277	0.001068376	0.5795015	0	0.723883	0	0.5640242	0.0042337
1	9955276	Hapmap38887-BTA-22281	rs41576751	0.5700891	0.001068376	0.8617471	0	0.09260327	0	0.5885268	0.0042337
1	10029277	Hapmap57724-rs29022825	rs29022825	0.3622314	0	0.7318801	0	0.6954663	0	0.8167841	0.00338696
1	10075526	Hapmap44892-BTA-50337	rs41580327	0.5129674	0	0.7017723	0	0.7009234	0	0.6772132	0.0042337
1	10098308	BTA-50328-no-rs	rs41580323	0.7365185	0	0.7856097	0	0.7197391	0	0.536009	0.0042337
1	10122356	ARS-BFGL-NGS-108684	ss86318023	0.8508342	0	0.7944413	0	0.6899012	0	0.5266966	0.0042337
1	10143921	Hapmap51183-BTA-19351	rs41625585	0.4499405	0	0.652612	0	0.2765118	0	0.8701062	0.00338696
1	10245715	Hapmap25334-BTA-160518	ss117966158	0.611532	0	0.7279266	0	0.6655218	0	0.5288404	0.021168501
1	10312136	Hapmap51416-BTA-19350	rs41625584	0.4422988	0	0.4883492	0	0.5741425	0	0.5597214	0.022861981
1	10387988	ARS-BFGL-NGS-113551	ss86337292	0.7722278	0	0.6184021	0	0.5082117	0	0.3814695	0.022861981
1	10447569	ARS-BFGL-NGS-113751	ss86341378	0.7715007	0	0.8559788	0	0.7220337	0	0.853474	0.023708721
1	10680023	BTA-122626-no-rs	rs41619783	0.750406	0	0.5756144	0	0.2113729	0	0.3192763	0.023708721
1	10753790	Hapmap60823-rs29019235	rs29019235	0.3009921	0	0.5775428	0	0.215133	0	0.2780022	0.00592718
1	10871815	ARS-BFGL-NGS-36767	ss86308138	0.8236071	0	0.7366866	0	0.168095	0	0.2356249	0.00677392
1	10943316	Hapmap40304-BTA-17131	rs41621754	0.5587357	0	0.8260499	0	0.716602	0	0.58829	0.008467401
1	11131950	Hapmap38737-BTA-22640	rs41624388	0.5720753	0	0.7227138	0	0.4271348	0	0.8764603	0.008467401
1	11260939	Hapmap54322-rs29009637	rs29009637	0.3995469	0	0.8515382	0	0.6595341	0	0.7539734	0.008467401
1	11324871	Hapmap43814-BTA-22629	rs41607853	0.5217412	0	0.6962862	0	0.6417776	0	0.8307592	0.008467401
1	11358820	BTA-22639-no-rs	ss61570236	0.7464083	0	0.7545037	0	0.5369121	0	0.5816701	0.00677392
1	11388319	Hapmap40340-BTA-19161	rs41624572	0.5585897	0	0.7545037	0	0.537179	0	0.5816701	0.00508044
1	11478452	Hapmap55642-rs29027263	rs29027263	0.3836495	0.009615385	0.8472215	0	0.7328802	0	0.5721226	0.0042337
1	11700833	Hapmap50731-BTA-55344	rs41586703	0.4594813	0.009615385	0.7067224	0	0.7267724	0	0.590042	0.00338696
1	11732572	BTA-55326-no-rs	rs41586695	0.7348633	0.009615385	0.7549566	0	0.4986454	0	0.8739043	0.00592718
1	11838697	ARS-BFGL-NGS-115663	ss86341198	0.7683185	0.009615385	0.8545848	0	0.6587609	0	0.8105655	0.0042337
1	11914097	BTA-54331-no-rs	ss61485622	0.7353484	0.009615385	0.7713337	0	0.1686602	0	0.5420435	0.011007621
1	11959753	Hapmap55464-rs29015665	rs29015665	0.3836495	0	0.7877472	0	0.5639156	0	0.8625843	0.011854361
1	11981710	BTA-54318-no-rs	rs41643380	0.7353484	0	0.4083869	0	0.7174828	0	0.5672013	0.012701101
1	12214278	ARS-BFGL-NGS-28701	ss86336383	0.8332261	0	0.8606784	0	0.4659569	0	0.8056073	0.011007621
1	12242066	BTB-00005611	rs43213889	0.7162333	0	0.6738988	0	0.4919277	0	0.7432141	0.011854361
1	12265746	BTB-00005637	rs43213915	0.7162333	0.002136752	0.8405053	0	0.2004278	0	0.7823634	0.0042337
1	12506327	ARS-BFGL-BAC-14244	ss105240292	0.8611712	0.002136752	0.8148819	0	0.530724	0	0.833406	0.00254022
1	12544191	Hapmap60346-rs29019231	rs29019231	0.3149949	0.002136752	0.8547447	0	0.5348818	0	0.86532	0.00338696
1	12741359	Hapmap38791-BTA-89194	rs41589357	0.5718676	0.002136752	0.5778968	0	0.5596739	0	0.4812098	0.00338696
1	12959937	ARS-BFGL-BAC-11044	ss105236745	0.8617676	0.002136752	0.8219154	0	0.6842926	0	0.7159128	0.00254022
1	12995318	ARS-BFGL-BAC-11034	ss105236734	0.8617718	0	0.7468358	0	0.6595616	0	0.8786376	0.00338696
1	13045067	Hapmap41477-BTA-20618	rs41571296	0.5472017	0	0.8626092	0	0.4290039	0	0.7413138	0.00508044
1	13137364	ARS-BFGL-BAC-685	ss105300520	0.8595641	0	0.5460271	0	0.6594357	0	0.5471915	0.00338696
1	13159988	BTA-93452-no-rs	rs41665389	0.7200809	0	0.5371152	0	0.5554862	0	0.6039906	0.0042337
1	13227160	Hapmap24222-BTA-88936	rs41602904	0.6127876	0	0.6583656	0	0.4019661	0	0.833406	0.00508044
1	13447813	ARS-BFGL-NGS-21333	ss86336576	0.8395419	0	0.7995925	0	0.5763736	0	0.5183159	0.0042337
1	13519840	BTA-89311-no-rs	rs41589405	0.7215492	0	0.72186	0	0.6994323	0	0.8086189	0.0042337
1	13606081	Hapmap38049-BTA-104527	rs41610688	0.5747921	0	0.72186	0	0.6993933	0	0.8086189	0.00508044
1	14238026	BTA-103292-no-rs	rs41566591	0.7559171	0	0.8261787	0	0.6275047	0	0.8202073	0.0042337
1	14284370	ARS-BFGL-NGS-26402	ss86300425	0.8350713	0	0.8607408	0	0.4545372	0	0.7686816	0.00592718
1	14321529	Hapmap24335-BTA-127763	ss117966132	0.6127876	0	0.7945115	0	0.4770247	0	0.8665336	0.00592718
1	14360343	ARS-BFGL-BAC-14883	ss105241001	0.8611172	0	0.8450181	0	0.4695204	0	0.5475262	0.008467401
1	14548400	ARS-BFGL-NGS-104754	ss86334397	0.8548517	0	0.8094466	0	0.7327077	0	0.8235143	0.010160881
1	14765724	Hapmap52363-rs29013338	rs29013338	0.429808	0	0.8123269	0	0.6216581	0	0.4827854	0.011854361
1	14786958	ARS-BFGL-NGS-27558	ss86319958	0.8340378	0	0.8475574	0	0.738151	0	0.7186311	0.009314141
1	14816302	ARS-BFGL-NGS-107530	ss86334527	0.8524257	0	0.7176493	0	0.1869079	0	0.6132409	0.010160881
1	14841104	BTA-28028-no-rs	rs41633932	0.7435357	0	0.7189382	0	0.5324147	0	0.7735713	0.009314141
1	14875612	BTB-00502293	rs41671573	0.6882239	0	0.8527301	0	0.4178035	0	0.7840209	0.00677392
1	14914756	BTB-00502247	rs41671127	0.6882239	0	0.7897653	0	0.7407387	0	0.6843749	0.0042337
1	14950001	BTB-00502081	rs41670261	0.6882239	0	0.6451457	0	0.3829555	0	0.8556786	0.0042337
1	15157456	Hapmap51685-BTA-113867	rs41573056	0.4373897	0	0.8550153	0	0.3285424	0	0.8482461	0.00338696
1	15189918	Hapmap50227-BTA-113868	rs41612434	0.4674587	0	0.6184021	0	0.3448926	0	0.4538297	0
1	15241613	BTB-01224765	rs42386288	0.6579976	0	0.839255	0	0.3488642	0	0.8173021	0.00084674
1	15281557	ARS-BFGL-NGS-78179	ss86308312	0.7963953	0	0.5857716	0	0.6103051	0	0.5455848	0.00084674
1	15440305	ARS-BFGL-NGS-102441	ss86332902	0.8572571	0	0.8571065	0	0.4992654	0	0.7921136	0.00169348
1	15464150	ARS-BFGL-BAC-13008	ss105238921	0.8612579	0	0.7841972	0	0.2003122	0	0.738247	0.00338696
1	15489904	BTA-113886-no-rs	rs41612444	0.7524675	0	0.6532392	0	0.3976854	0	0.5575615	0.00508044
1	15555019	BTB-01225435	rs42382162	0.6579976	0	0.729344	0	0.3828376	0	0.6105078	0.00508044
1	15639891	BTB-01225182	rs42380309	0.6579976	0	0.8173028	0	0.665683	0	0.8716491	0.00508044
1	15956986	Hapmap58809-rs29017514	rs29017514	0.3447233	0	0.8031709	0	0.5754991	0	0.7615248	0.0042337
1	16027989	BTB-01193581	rs42346807	0.6609372	0	0.8421598	0	0.6216017	0	0.8525148	0.013547841
1	16068792	BTB-00569345	rs41735645	0.6849779	0	0.6967662	0	0.7220337	0	0.8455088	0.016934801
1	16100121	ARS-BFGL-NGS-95377	ss86325921	0.7855245	0	0.4230609	0	0.3284806	0	0.1257045	0.016934801
1	16178293	BTB-01193494	rs42353818	0.6609372	0	0.303091	0	0.4400035	0	0.191207	0.017781541
1	16219632	ARS-BFGL-NGS-109692	ss86328392	0.8506087	0	0.4536486	0	0.3942131	0	0.7771207	0.017781541
1	16276348	Hapmap41782-BTA-16216	rs41577373	0.5445538	0	0.7656675	0	0.6874458	0	0.628856	0.010160881
1	16316415	BTB-01999110	rs43108390	0.6195045	0	0.8571065	0	0.3565725	0	0.5860874	0.00677392
1	16360595	ARS-BFGL-NGS-32422	ss86303567	0.8287158	0	0.503293	0	0.343217	0	0.343188	0.00677392
1	16400013	UA-IFASA-6298	ss117963529	0.2430847	0	0.5312173	0	0.2054891	0	0.8786376	0.00677392
1	16443758	BTB-01084253	rs42237543	0.6685544	0.002136752	0.7388636	0	0.7152277	0	0.8717498	0.00677392
1	16511615	ARS-BFGL-NGS-41853	ss86299876	0.8182765	0.002136752	0.7090253	0	0.5742151	0	0.5171673	0.00508044
1	16597222	BTB-01084203	rs42243991	0.6685544	0.002136752	0.8386256	0	0.7263106	0	0.7772001	0.00338696
1	16642719	BTB-01084177	rs42243965	0.6685544	0.002136752	0.8021373	0	0.7010569	0	0.8192009	0.00254022
1	16667455	BTB-01083987	rs42242577	0.6685544	0.002136752	0.8462796	0	0.7006519	0	0.7919384	0.00169348
1	16692314	Hapmap51162-BTA-118728	rs41621898	0.450464	0.001068376	0.7893687	0	0.6926796	0	0.8676586	0.020321761
1	16740527	ARS-BFGL-NGS-22727	ss86322744	0.8380424	0.001068376	0.6178272	0	0.7082924	0	0.5735077	0.022015241
1	16801750	BTB-01872049	rs42984454	0.6260711	0.001068376	0.2803458	0.000785546	0.2093926	0	0.375877	0.022015241
1	16887709	BTA-118719-no-rs	rs41572612	0.7516481	0.001068376	0.5857716	0.000785546	0.4291278	0	0.6856484	0.022015241
1	16957941	Hapmap60239-rs29019581	rs29019581	0.3152561	0.002136752	0.4382365	0.000785546	0.3954011	0	0.8677027	0.022015241
1	16985643	Hapmap39625-BTA-118605	rs41621019	0.56364	0.001068376	0.666583	0.000785546	0.6565258	0	0.8101076	0.028789162
1	17106221	BTB-00757888	rs41924236	0.6796696	0.001068376	0.84298	0.000785546	0.7284454	0	0.7692841	0.024555461
1	17145974	ARS-BFGL-NGS-51809	ss86281109	0.8125895	0.001068376	0.8362185	0	0.5620038	0	0.3192763	0.029635902
1	17178059	BTA-118731-no-rs	rs41621900	0.7516481	0.001068376	0.7930522	0	0.4222342	0	0.681451	0.031329382
1	17201725	Hapmap55434-rs29009793	rs29009793	0.3844456	0	0.860883	0	0.739216	0	0.2969705	0.032176122
1	17230763	ARS-BFGL-BAC-11101	ss105236809	0.8617676	0	0.7713382	0	0.6488779	0	0.8057241	0.008467401
1	17325122	Hapmap44195-BTA-112008	rs41612163	0.5183528	0	0.6943894	0	0.4645516	0	0.6205315	0.010160881
1	17361054	Hapmap54349-rs29011587	rs29011587	0.3995469	0	0.6864091	0	0.3428709	0	0.6797203	0.00508044
1	17454663	Hapmap49012-BTA-109196	rs41617994	0.486092	0	0.8174154	0	0.6332604	0	0.7864041	0.00338696
1	17549129	BTA-20344-no-rs	rs41571286	0.7475651	0	0.7381537	0	0.3416486	0	0.503311	0.00592718
1	17616387	ARS-BFGL-NGS-112632	ss86340204	0.7738911	0	0.7510173	0	0.4908872	0	0.8610933	0.00592718
1	17641455	BTB-00005987	rs43217526	0.7162333	0	0.7632394	0	0.5597082	0	0.624117	0.00592718
1	17699247	Hapmap44269-BTA-67047	rs43710749	0.5172569	0	0.3925743	0	0.7302251	0	0.6281109	0.00677392
1	17812948	ARS-BFGL-NGS-104769	ss86334446	0.8548131	0	0.8553071	0	0.5445693	0.000922509	0.8786376	0.00762066
1	17921630	ARS-BFGL-NGS-26632	ss86294724	0.8347727	0	0.4222175	0	0.6680674	0.000922509	0.6233013	0.00508044
1	17981100	BTB-00006408	rs43223333	0.7162333	0	0.6430159	0	0.4249251	0.000922509	0.8763116	0.00508044
1	18042777	Hapmap28603-BTA-123758	ss117966257	0.5987234	0	0.8260732	0	0.3452344	0.000922509	0.806611	0.00338696
1	18195202	ARS-BFGL-NGS-99611	ss86328418	0.7821203	0	0.8506524	0	0.406533	0.000922509	0.3538718	0.00254022
1	18221165	BTB-01511592	rs42629600	0.6442379	0	0.8506524	0	0.406533	0	0.3538718	0.00254022
1	18291729	BTB-01511695	rs42630203	0.6442379	0	0.7110013	0	0.7107733	0	0.8350325	0.00254022
1	18323377	BTB-01511764	rs42630971	0.6442379	0.001068376	0.6908526	0	0.7038072	0	0.8708772	0.00254022
1	18362369	BTB-01931918	rs43045260	0.6223323	0.001068376	0.81458	0	0.5207665	0	0.8552936	0.00338696
1	18383578	Hapmap60697-rs29009870	rs29009870	0.3053286	0.001068376	0.4656109	0	0.3220652	0	0.5391109	0.00338696
1	18426961	Hapmap50395-BTA-57301	rs41643682	0.4659739	0.001068376	0.7948732	0	0.5763736	0	0.5186046	0.0042337
1	18449957	BTA-06080-no-rs	rs29020446	0.7576248	0.001068376	0.8483265	0.001571092	0.4806592	0	0.8281796	0.0042337
1	18480548	Hapmap33466-BTA-107178	rs43707521	0.5873188	0	0.752686	0.001571092	0.6849105	0	0.8273203	0.00338696
1	18662822	BTB-01890165	rs42999739	0.6249148	0	0.5828283	0.001571092	0.7237527	0	0.6903144	0.00338696
1	18702600	BTB-01342789	rs42469069	0.6517633	0	0.8239819	0.001571092	0.5282478	0	0.7605652	0.008467401
1	18726717	ARS-BFGL-NGS-1797	ss86275217	0.8434236	0	0.7052744	0.001571092	0.4407285	0	0.8786376	0.00762066
1	18918773	BTA-26174-no-rs	rs41633399	0.7441729	0	0.4273643	0	0.6225565	0	0.3275123	0.00762066
1	18953352	ARS-BFGL-NGS-111605	ss86338922	0.7760208	0	0.7756535	0	0.4671169	0	0.4819192	0.009314141
1	19023132	ARS-BFGL-BAC-6686	ss105298698	0.8595641	0	0.4860777	0	0.713686	0	0.3091602	0.008467401
1	19111276	ARS-BFGL-NGS-94650	ss86325269	0.7858872	0	0.4121603	0	0.7237527	0	0.4586323	0.0042337
1	19179350	BTA-39405-no-rs	rs41666815	0.7402999	0	0.8465538	0	0.381642	0	0.7330421	0.00508044
1	19345603	ARS-BFGL-NGS-1416	ss86274921	0.8478294	0	0.684409	0	0.5580512	0	0.7624198	0.00592718
1	19385765	ARS-BFGL-NGS-29732	ss86289776	0.8319517	0	0.684409	0	0.5580512	0	0.7624198	0.00677392
1	19640293	Hapmap38278-BTA-104803	rs41566808	0.57358	0	0.2640045	0	0.247294	0	0.5145724	0.00762066
1	19802294	BTA-119061-no-rs	ss61522026	0.7516481	0	0.8104548	0	0.7318317	0	0.8029179	0.00677392
1	19851471	BTA-39399-no-rs	ss118418281	0.7403262	0	0.8431439	0	0.5947958	0	0.8786376	0.00592718
1	19877646	UA-IFASA-3994	ss117963490	0.2612355	0	0.8538094	0	0.5888008	0	0.8757252	0.0042337
1	19919636	ARS-BFGL-BAC-11761	ss105237541	0.8614894	0	0.8245699	0	0.5668215	0	0.8708609	0.00338696
1	19952844	Hapmap43257-BTA-39396	ss118418284	0.5271937	0	0.6252213	0	0.7256937	0	0.7020293	0.00338696
1	19988097	ARS-BFGL-BAC-11750	ss105237529	0.8614894	0	0.6513434	0	0.7361325	0	0.7292987	0.00338696
1	20038994	ARS-BFGL-NGS-34218	ss86295604	0.8267019	0.002136752	0.8616588	0	0.6651341	0	0.867135	0.00254022
1	20064587	Hapmap51978-BTA-39455	rs41604738	0.4354279	0.002136752	0.6365244	0	0.7330573	0	0.7874797	0.00338696
1	20265533	BTA-39450-no-rs	ss61537390	0.7402972	0.002136752	0.8195402	0	0.3453307	0	0.8307874	0.00169348
1	20294178	ARS-BFGL-NGS-116430	ss86340805	0.7665189	0.002136752	0.8362185	0	0.3627305	0	0.5861583	0.00169348
1	20373074	Hapmap49594-BTA-39447	rs41604735	0.4753152	0.002136752	0.2387466	0	0.5857413	0	0.8182337	0.00169348
1	20399663	ARS-BFGL-BAC-15578	ss105241769	0.8609745	0	0.4286703	0	0.5408552	0	0.50875	0.00254022
1	20421151	ARS-BFGL-NGS-10334	ss86339310	0.8563905	0	0.6629313	0	0.7284454	0	0.6365342	0.00169348
1	20513154	BTA-39438-no-rs	rs41639680	0.7402972	0	0.5045231	0	0.3153274	0	0.5409834	0.00338696
1	20560762	Hapmap28298-BTA-123775	ss117966255	0.5987234	0	0.8228543	0	0.5815053	0	0.8281796	0.00338696
1	20637773	Hapmap28872-BTA-162555	ss117966265	0.598564	0	0.8290877	0	0.6630735	0	0.8786376	0.00338696
1	20677297	BTA-116769-no-rs	rs41569141	0.7521928	0	0.4661116	0	0.6089437	0	0.5720332	0.00338696
1	20722666	Hapmap52794-rs29023743	rs29023743	0.4226295	0	0.7373647	0	0.5217529	0	0.5999061	0.00338696
1	20830495	Hapmap54489-rs29018413	rs29018413	0.3989261	0	0.8214209	0	0.5325948	0	0.7540062	0.00254022
1	20870761	Hapmap60044-rs29010295	rs29010295	0.3152561	0	0.8584208	0	0.7163472	0	0.8479943	0.00508044
1	20912267	Hapmap26189-BTA-157760	ss117966174	0.6085577	0	0.8405014	0	0.4877112	0	0.8475055	0.037256562
1	20933176	ARS-BFGL-NGS-68915	ss86299184	0.8004168	0	0.7151508	0	0.2753321	0	0.7649343	0.040643522
1	21011529	UA-IFASA-1500	ss117963464	0.2809421	0	0.7723001	0	0.3446773	0	0.7203683	0.090601185
1	21044559	UA-IFASA-9700	ss117963566	0.05724572	0	0.6967662	0	0.2966826	0	0.7303273	0.090601185
1	21093245	Hapmap39987-BTA-25749	rs41631792	0.5598852	0	0.7328176	0	0.371817	0	0.7430919	0.088060965
1	21224196	ARS-BFGL-NGS-41203	ss86320919	0.8187965	0	0.2165335	0	0.4405998	0	0.6636144	0.071972904
1	21300411	Hapmap49929-BTA-24619	rs41625140	0.4718767	0	0.4088562	0	0.5600667	0	0.8385495	0.068585944
1	21412633	ARS-BFGL-NGS-100534	ss86332554	0.8588182	0	0.5294023	0	0.1508615	0	0.3472177	0.019475021
1	21491227	Hapmap53902-rs29027390	rs29027390	0.4067305	0	0.730838	0	0.622043	0	0.6714231	0.020321761
1	21530312	BTB-01332122	rs42453650	0.6532145	0	0.6355058	0	0.5771185	0	0.7829105	0.020321761
1	21595039	BTB-01210202	rs42366516	0.6589773	0	0.7194144	0	0.3255156	0	0.4570713	0.00508044
1	21658255	BTB-01210076	rs42365792	0.6589773	0	0.7815926	0	0.367829	0	0.8395741	0.00508044
1	21693775	BTB-01210232	rs42367046	0.6589773	0	0.6046884	0	0.654836	0	0.8778713	0.0042337
1	21801171	BTB-01116114	rs42273209	0.6652952	0	0.7525361	0	0.1098103	0	0.6390521	0.0042337
1	21837258	BTB-01116126	rs42273221	0.6652952	0	0.666422	0	0.519501	0	0.5009722	0.00338696
1	21863741	BTB-01116136	rs42273731	0.6652952	0	0.8160772	0	0.4249251	0	0.8671629	0.00338696
1	21892256	Hapmap42716-BTA-88423	rs41665076	0.5311338	0	0.5518618	0	0.3562655	0	0.5419049	0.00338696
1	21919793	BTB-01116164	rs42273759	0.6652952	0	0.8491833	0	0.6441807	0	0.7921136	0.00338696
1	21956528	DPI-50	ss117963031	0.6154702	0	0.4368218	0	0.084611	0	0.47136	0.00254022
1	21979426	BTB-01897472	rs43006840	0.6239034	0	0.4368218	0	0.084611	0.001845018	0.47136	0.00338696
1	22034496	BTA-07140-rs29026807	rs29026807	0.7572659	0	0.7362572	0	0.525258	0.001845018	0.7755173	0.00254022
1	22126711	ARS-BFGL-NGS-51361	ss86281358	0.8125895	0	0.5514876	0	0.0219971	0.001845018	0.7296437	0.00254022
1	22184889	UA-IFASA-9053	ss117963557	0.1606917	0	0.5074951	0.004713276	0.06075824	0.001845018	0.6345482	0.0042337
1	22223201	ARS-BFGL-BAC-15637	ss105241835	0.8609745	0	0.8116046	0.004713276	0.5717899	0.001845018	0.8786376	0.0042337
1	22253339	Hapmap26157-BTA-148092	ss117966171	0.6088801	0	0.2233111	0.004713276	0.1185677	0	0.6407932	0.00508044
1	22292406	ARS-BFGL-NGS-117957	ss86341359	0.7637163	0	0.7492712	0.004713276	0.4493222	0	0.6234539	0.00592718
1	22335556	BTB-00010729	rs43218341	0.7162333	0	0.495696	0.004713276	0.05763436	0	0.3741996	0.00592718
1	22372390	BTA-59229-no-rs	rs41646592	0.7335663	0	0.8613511	0	0.3361325	0	0.7379002	0.00592718
1	22410017	BTB-00010930	rs43219642	0.7162333	0	0.6751497	0	0.07559154	0	0.3771007	0.00762066
1	22448596	ARS-BFGL-NGS-118519	ss86340422	0.762371	0	0.8022751	0	0.659737	0	0.8786376	0.00592718
1	22648211	Hapmap58795-rs29016849	rs29016849	0.344804	0	0.8189858	0	0.4639009	0	0.7557206	0.00508044
1	22668321	BTA-120720-no-rs	rs41622780	0.751189	0	0.8046228	0	0.4684084	0	0.7830224	0.00508044
1	22838393	BTB-00011076	rs43219987	0.7162333	0	0.6937421	0	0.6384385	0	0.5820653	0.011854361
1	22921098	BTB-01668820	rs42781274	0.6355273	0	0.6967662	0	0.511834	0	0.8306363	0.011007621
1	22961850	BTB-02025707	rs43131664	0.6182274	0	0.8026844	0	0.7145551	0	0.7230969	0.011854361
1	22993604	BTB-01437861	rs42558546	0.6470254	0	0.8243327	0	0.7113457	0	0.5496351	0.012701101
1	23052106	BTB-01548042	rs42668898	0.6423758	0	0.7366194	0	0.7064636	0	0.5287331	0.011854361
1	23155512	BTB-01438016	rs42559001	0.6469656	0	0.7930522	0	0.5108686	0	0.8344052	0.00338696
1	23195770	ARS-BFGL-NGS-46591	ss86277302	0.8140907	0	0.7068017	0	0.4928377	0	0.830211	0.00254022
1	23220898	BTB-01562871	rs42677996	0.6413206	0	0.7691701	0	0.6012298	0	0.8786376	0.00169348
1	23317323	ARS-BFGL-NGS-97225	ss86327885	0.7838208	0	0.7637788	0	0.6773712	0	0.4984051	0.00592718
1	23503625	ARS-BFGL-NGS-29682	ss86321749	0.8319517	0	0.7398672	0	0.3673479	0	0.8760621	0.00592718
1	23551250	BTB-01153392	rs42309386	0.6624172	0	0.8362185	0	0.3382404	0	0.6621682	0.00677392
1	23644532	BTB-01153206	rs42307601	0.662597	0	0.8196401	0	0.6782717	0	0.798564	0.00762066
1	23694843	BTB-01153241	rs42308435	0.662597	0.001068376	0.6807451	0	0.3432024	0	0.8478869	0.008467401
1	23763050	Hapmap32844-BTA-151959	ss117966339	0.5888294	0.001068376	0.3699209	0	0.5099021	0	0.4725086	0.0042337
1	23815444	BTB-01885509	rs133577827	0.6255128	0.001068376	0.8473882	0	0.6735989	0.000922509	0.7743438	0.0042337
1	23845699	BTB-01821892	rs42936587	0.6277429	0.001068376	0.7536414	0	0.6627209	0.000922509	0.863279	0.00338696
1	23876732	ARS-BFGL-BAC-16283	ss105242550	0.8608811	0.001068376	0.840454	0	0.6984068	0.000922509	0.7692642	0.00592718
1	23939833	Hapmap53715-rs29017639	rs29017639	0.4094724	0	0.5334799	0	0.3052975	0.000922509	0.7551329	0.00762066
1	24000231	BTA-49319-no-rs	rs41578194	0.7367869	0	0.7954095	0	0.5716773	0.000922509	0.7027556	0.008467401
1	24039671	BTB-00010021	rs43222739	0.7162333	0	0.7897653	0	0.6532012	0	0.6090116	0.011854361
1	24085368	ARS-BFGL-NGS-115371	ss86339754	0.7689134	0	0.8181676	0	0.7315361	0	0.8729363	0.014394581
1	24118522	Hapmap39274-BTA-49324	rs41635960	0.56682	0.001068376	0.8595563	0	0.7238271	0	0.8199483	0.011007621
1	24145529	ARS-BFGL-NGS-85045	ss86314294	0.7921469	0.001068376	0.7963529	0	0.5749509	0	0.6713812	0.008467401
1	24167339	BTB-00010474	rs43227184	0.7162333	0.001068376	0.7052744	0	0.420865	0	0.847651	0.00762066
1	24189629	ARS-BFGL-BAC-14984	ss105241113	0.8611172	0.001068376	0.8541858	0	0.3051949	0	0.8362796	0.0042337
1	24232501	BTB-00010532	rs43228241	0.7162333	0.001068376	0.5917887	0	0.6788605	0	0.5729451	0.00254022
1	24275183	ARS-BFGL-NGS-19076	ss86318974	0.841961	0	0.8116046	0	0.5650342	0	0.7308086	0.00254022
1	24368192	ARS-BFGL-BAC-11218	ss105236938	0.8617318	0	0.4836262	0	0.3398138	0	0.7694981	0.00254022
1	24411506	BTB-00014074	rs43223578	0.7159625	0	0.4300257	0	0.1330283	0	0.7306563	0.00254022
1	24483632	Hapmap54584-rs29014870	rs29014870	0.3989261	0	0.6568451	0	0.3372864	0	0.8767214	0.00254022
1	24553017	BTA-15153-rs29026518	rs29026518	0.7496518	0	0.7882525	0	0.5942235	0	0.7021509	0.00338696
1	24574639	BTA-49243-no-rs	rs41646101	0.7367869	0	0.8209304	0	0.5547635	0	0.8385495	0.00338696
1	24611233	Hapmap52220-rs29016259	rs29016259	0.4303537	0	0.791689	0	0.5341461	0	0.8390772	0.0042337
1	24635353	BTB-00008277	rs43221095	0.7162333	0	0.8537935	0	0.6216581	0	0.6134784	0.00338696
1	24657857	BTA-49236-no-rs	rs41601537	0.7367869	0	0.6769721	0	0.5583387	0	0.4757387	0.00508044
1	24717282	BTB-00008090	rs43219509	0.7162333	0	0.5241242	0.384917518	0.2052995	0	0.813352	0.00508044
1	24746917	BTA-39462-no-rs	rs41639694	0.7402972	0	0.7356755	0.391987431	0.7033973	0	0.7725682	0.00508044
1	24769055	Hapmap52764-rs29022780	rs29022780	0.4237224	0	0.4040858	0.391987431	0.4282354	0	0.7823808	0.00508044
1	24853103	BTB-00007882	rs43217804	0.7162333	0	0.4426865	0.391987431	0.2532461	0	0.5681623	0.00592718
1	24908255	UA-IFASA-5116	ss117963512	0.2538555	0	0.6901319	0.391987431	0.6449345	0	0.7364226	0.00677392
1	24970511	BTB-00007705	rs43216528	0.7162333	0	0.8175519	0.007069914	0.6665034	0	0.7979921	0.00592718
1	24996033	BTB-01976950	rs43086367	0.620407	0	0.6397095	0	0.6357884	0	0.8504801	0.00592718
1	25018717	Hapmap39273-BTA-49264	rs41646113	0.56682	0	0.3057557	0	0.1790211	0	0.7705498	0.00508044
1	25071646	BTA-49269-no-rs	rs41635932	0.7367869	0	0.7818342	0	0.6053832	0	0.7529667	0.00508044
1	25129232	BTA-49259-no-rs	rs41646110	0.7367869	0	0.6702058	0	0.5804495	0	0.7451804	0.0042337
1	25151075	BTA-49255-no-rs	ss61542592	0.7367869	0.002136752	0.5923451	0	0.1530614	0	0.6172997	0.0042337
1	25183429	ARS-BFGL-BAC-6737	ss105299265	0.8595641	0.002136752	0.7175204	0	0.5964829	0	0.7403367	0.0042337
1	25215049	ARS-BFGL-NGS-110541	ss86340554	0.7785754	0.002136752	0.8524007	0	0.5720822	0	0.8112966	0.0042337
1	25252728	Hapmap60828-rs29019992	rs29019992	0.3002034	0.002136752	0.8577708	0	0.4193402	0	0.8595353	0.00338696
1	25366412	BTB-00009762	rs43219083	0.7162333	0.002136752	0.8590745	0	0.5227797	0	0.830211	0.00169348
1	25408457	ARS-BFGL-NGS-82685	ss86312410	0.7938467	0	0.7311361	0	0.7121731	0	0.7852335	0.00169348
1	25510438	BTA-49289-no-rs	rs41635944	0.7367869	0	0.6908526	0	0.4168894	0	0.5392991	0.00084674
1	25630994	Hapmap50707-BTA-49285	rs41635941	0.4594813	0	0.8587455	0	0.7428708	0	0.8091135	0.00084674
1	25652143	ARS-BFGL-BAC-13086	ss105239007	0.8612427	0	0.4040858	0	0.6858736	0	0.4104518	0.00169348
1	25684793	ARS-BFGL-NGS-34568	ss86341407	0.8263215	0	0.6827027	0	0.460704	0	0.7476748	0.00254022
1	25789603	BTA-49283-no-rs	rs41635939	0.7367869	0	0.7038873	0	0.7240862	0	0.5059393	0.00254022
1	25834378	ARS-BFGL-BAC-16299	ss105242567	0.8608811	0	0.8610574	0	0.5844917	0	0.8786376	0.00677392
1	25865178	ARS-BFGL-NGS-16145	ss86322592	0.8453251	0	0.297835	0	0.4429511	0	0.2317323	0.00677392
1	25945613	BTB-00009271	rs43223792	0.7162333	0	0.7252774	0	0.5057305	0	0.3122938	0.00592718
1	26009921	BTB-00009232	rs43223753	0.7162333	0.001068376	0.6428161	0	0.04421229	0	0.8255619	0.00592718
1	26048845	ARS-BFGL-NGS-20807	ss86300221	0.8401909	0.001068376	0.8454635	0	0.7276999	0	0.8616605	0.00677392
1	26086726	BTB-00009156	rs43222677	0.7162333	0.001068376	0.8551332	0	0.6722784	0	0.8254893	0.00254022
1	26191443	Hapmap26753-BTA-158146	ss117966196	0.6056066	0.001068376	0.8606234	0	0.4217129	0	0.5557237	0.00254022
1	26316560	BTA-114108-no-rs	rs41613558	0.7524675	0.001068376	0.7936008	0	0.6657266	0	0.770582	0.00254022
1	26399729	ARS-BFGL-NGS-20230	ss86304407	0.8410258	0	0.8178525	0	0.6276773	0	0.8450489	0.00254022
1	26492570	ARS-BFGL-NGS-36242	ss86329426	0.8241694	0	0.8027504	0	0.7272016	0	0.5940412	0.00084674
1	26518093	ARS-BFGL-NGS-50954	ss86281869	0.8129373	0	0.8399642	0	0.69786	0	0.8786376	0.0042337
1	26604937	BTB-01484696	rs42604233	0.6444777	0	0.8624834	0	0.7231867	0	0.7889421	0.0042337
1	26674647	ARS-BFGL-BAC-13724	ss105239714	0.8612424	0.001068376	0.8571363	0	0.7178549	0	0.7064486	0.00508044
1	26710109	Hapmap52417-rs29016891	rs29016891	0.4279775	0.001068376	0.8021461	0	0.6555261	0	0.8737476	0.00508044
1	26758615	Hapmap50927-BTA-28806	rs41565264	0.4567779	0.001068376	0.7353815	0	0.3978154	0	0.7270251	0.00508044
1	26844053	Hapmap59621-rs29013246	rs29013246	0.3196074	0.001068376	0.6967662	0	0.7038283	0	0.6646133	0.00338696
1	26876168	ARS-BFGL-NGS-11151	ss86291188	0.8505764	0.001068376	0.7328176	0	0.3785773	0	0.7933837	0.0042337
1	26912480	Hapmap50928-BTA-28811	rs41579905	0.4567779	0	0.7643844	0	0.6681756	0	0.8786376	0.00338696
1	27070468	ARS-BFGL-BAC-13744	ss105239736	0.8612424	0	0.8567538	0	0.5187802	0	0.8314994	0.0042337
1	27099564	BTB-01265899	rs42340605	0.6564081	0	0.8336724	0	0.6020836	0	0.7789553	0.00508044
1	27135135	ARS-BFGL-BAC-5834	ss105289232	0.8595641	0.001068376	0.6803195	0	0.06340749	0	0.8554543	0.00338696
1	27204282	Hapmap51561-BTA-120459	rs41622064	0.4388507	0.001068376	0.7052744	0	0.5661444	0	0.8390899	0.00508044
1	27314803	BTB-01533869	rs42648975	0.6431813	0.001068376	0.8150069	0	0.726828	0	0.7437933	0.00508044
1	27390503	BTB-01265513	rs42336619	0.6566118	0.001068376	0.8405404	0	0.6992862	0	0.6140592	0.0042337
1	27623092	Hapmap42876-BTA-23541	rs41607913	0.5292685	0.001068376	0.8148819	0	0.7079117	0	0.6672144	0.00338696
1	27658670	ARS-BFGL-NGS-115015	ss86341236	0.7697372	0	0.7924371	0	0.215133	0	0.7819964	0.00508044
1	27732833	Hapmap29626-BTA-155192	ss117966276	0.5978925	0	0.6683676	0	0.5262241	0	0.6668856	0.00338696
1	27756327	BTA-108804-no-rs	rs41605379	0.7542135	0	0.808509	0	0.6003271	0	0.7507891	0.0042337
1	27818390	BTB-00011225	rs43221236	0.7162333	0	0.8050672	0	0.4885633	0	0.805829	0.00338696
1	27893559	BTB-00011494	rs43222405	0.7162333	0	0.8362185	0	0.7393781	0	0.8717284	0.00338696
1	27926149	ARS-BFGL-NGS-46004	ss86276078	0.8142667	0.001068376	0.622615	0	0.6811948	0.002767528	0.7091732	0.00254022
1	28036958	Hapmap50048-BTA-59263	rs41586446	0.4709713	0.001068376	0.8512896	0	0.6183764	0.002767528	0.7473997	0.00169348
1	28538947	BTB-01285304	rs42412574	0.655545	0.001068376	0.7176493	0	0.05860864	0.002767528	0.8786376	0.00254022
1	28564086	BTB-01285382	rs42413552	0.655545	0.001068376	0.7360619	0	0.6386281	0.002767528	0.863279	0.00254022
1	28593990	BTB-01285492	rs42414262	0.655545	0.001068376	0.641131	0	0.6022383	0.002767528	0.7030655	0.00508044
1	28769749	BTB-01285832	rs42408102	0.655545	0	0.8078561	0	0.5500831	0	0.862169	0.00592718
1	28801517	ARS-BFGL-NGS-111117	ss86339934	0.7772561	0.002136752	0.7768611	0	0.6119748	0.001845018	0.7431644	0.00592718
1	28823760	BTB-01285855	rs42408125	0.655545	0.002136752	0.7748082	0	0.537179	0.001845018	0.63569	0.0042337
1	28949443	BTB-01334105	rs42454630	0.6528355	0.002136752	0.1613137	0	0.04167406	0.001845018	0.09328685	0.00508044
1	28976083	ARS-BFGL-BAC-15050	ss105241188	0.8611172	0.002136752	0.4779961	0	0.2027403	0.001845018	0.4641064	0.00254022
1	29095947	BTB-01333903	rs42462826	0.6528355	0.002136752	0.8181676	0	0.6924578	0.001845018	0.7219674	0.00169348
1	29122972	ARS-BFGL-BAC-15042	ss105241179	0.8611172	0	0.6947843	0	0.4003165	0	0.5818232	0.00254022
1	29147078	BTB-01333940	rs42453765	0.6528355	0	0.8465538	0	0.2413753	0	0.7842167	0.00254022
1	29303973	BTB-00012150	rs43223057	0.7162181	0	0.8572655	0	0.4714949	0	0.8715546	0.00169348
1	29330360	BTB-00012128	rs43223035	0.7162181	0	0.8280433	0	0.2259775	0	0.8267515	0.00254022
1	29353911	ARS-BFGL-BAC-14387	ss105240450	0.8611712	0	0.7723696	0	0.2499776	0	0.8438841	0.00592718
1	29378747	BTB-00011988	rs43220895	0.7162181	0	0.7556501	0	0.3534491	0	0.7413502	0.00677392
1	29406290	ARS-BFGL-NGS-20624	ss86276602	0.8406702	0	0.7492712	0	0.5695373	0	0.8786376	0.00762066
1	29604866	ARS-BFGL-BAC-15059	ss105241197	0.8611172	0	0.7175204	0	0.4429755	0	0.8721346	0.011007621
1	29642352	ARS-BFGL-NGS-119690	ss86341264	0.7586178	0	0.7235536	0	0.721876	0	0.8533181	0.011007621
1	29675491	ARS-BFGL-BAC-15061	ss105241200	0.8611172	0	0.772324	0	0.1212235	0	0.6026046	0.00677392
1	29700549	BTA-59279-no-rs	rs41646619	0.7335663	0	0.8431439	0	0.2545362	0	0.8187222	0.00508044
1	29712571	BTB-00012425	rs43225332	0.7162181	0	0.8303371	0	0.2947823	0	0.8091135	0.00508044
1	29739311	BTB-00012448	rs43225355	0.7161538	0	0.7667454	0	0.25744	0	0.8768271	0.00338696
1	29783740	BTB-01734615	rs42847849	0.6324706	0	0.8455777	0	0.1508413	0	0.8127894	0.00338696
1	29808261	BTB-01734642	rs42847876	0.6322431	0	0.8363035	0	0.1963128	0	0.8071296	0.009314141
1	29830061	ARS-BFGL-NGS-108911	ss86335463	0.8507734	0	0.8303371	0	0.2887015	0	0.834527	0.011007621
1	29864863	ARS-BFGL-NGS-100058	ss86333573	0.8592264	0	0.5274014	0	0.2221104	0	0.3796347	0.011007621
1	29885948	ARS-BFGL-NGS-74692	ss86305097	0.7978182	0	0.772324	0	0.7134607	0	0.7843784	0.009314141
1	29929917	BTB-00012560	rs43226767	0.7161307	0	0.8125271	0	0.5592927	0	0.8286802	0.008467401
1	29975903	Hapmap40010-BTA-59286	rs41646624	0.5598852	0	0.717382	0	0.4420766	0	0.6599514	0.00338696
1	30006608	BTB-00012627	rs43219334	0.7160867	0	0.7508354	0	0.7271579	0	0.8025172	0.00254022
1	30036543	ARS-BFGL-BAC-11193	ss105236910	0.8617414	0	0.6031643	0	0.4020964	0	0.629887	0.00338696
1	30155665	ARS-BFGL-NGS-24142	ss86337187	0.836871	0	0.6418673	0	0.7067952	0	0.5435796	0.00338696
1	30188209	ARS-BFGL-NGS-101348	ss86332603	0.8578687	0	0.7426313	0	0.5937028	0	0.8767214	0.00508044
1	30242626	ARS-BFGL-NGS-114084	ss86336613	0.7711546	0	0.6294229	0	0.5450328	0	0.7781486	0.00677392
1	30358495	BTB-00013095	rs43224102	0.7159953	0	0.7986669	0	0.4674312	0	0.7402471	0.00592718
1	30429565	BTB-02049040	rs43153720	0.6169456	0	0.7114634	0	0.741093	0	0.8279904	0.00508044
1	30575135	ARS-BFGL-BAC-7359	ss105306176	0.8595316	0	0.8567538	0	0.5656742	0	0.8717498	0.00677392
1	30619466	BTA-59299-no-rs	ss61502983	0.7334546	0	0.6355058	0	0.7257795	0	0.6423592	0.00592718
1	30729603	BTB-00013460	rs43228767	0.7159625	0	0.5164675	0	0.4728243	0	0.8786376	0.00338696
1	30795562	ARS-BFGL-BAC-7369	ss105306286	0.8595081	0	0.8548049	0	0.6849886	0	0.8729279	0.00592718
1	30828462	ARS-BFGL-NGS-14285	ss86305463	0.8478175	0	0.7029507	0	0.2105628	0	0.8525453	0.00677392
1	30843173	ARS-BFGL-BAC-11830	ss105237617	0.8613861	0	0.862229	0	0.4771374	0	0.6107701	0.00592718
1	30878713	ARS-BFGL-NGS-40158	ss86317184	0.8197131	0	0.7912769	0	0.6997856	0	0.6132409	0.018628281
1	30905686	BTA-18114-no-rs	rs41624026	0.7482326	0	0.8017269	0	0.6898987	0	0.7390813	0.031329382
1	30970701	BTB-01303393	rs42426104	0.6541464	0	0.7985254	0	0.463953	0	0.6887856	0.030482642
1	31017188	BTB-01303334	rs42426045	0.6541464	0.002136752	0.8628828	0	0.5785596	0	0.6182373	0.029635902
1	31039668	BTA-87372-no-rs	rs41660832	0.7221011	0.002136752	0.7067224	0	0.5076935	0	0.8606795	0.032176122
1	31059822	BTA-41946-no-rs	ss61538656	0.7391124	0.002136752	0.6769721	0	0.3305224	0	0.6910329	0.020321761
1	31128140	Hapmap32039-BTA-131798	ss117966316	0.5913181	0.002136752	0.7800142	0	0.7332292	0	0.6445169	0.008467401
1	31179907	Hapmap50687-BTA-41950	rs41634839	0.4594813	0.002136752	0.7613425	0	0.61027	0	0.7966085	0.00677392
1	31301533	BTB-00013894	rs43221498	0.7159625	0	0.7713337	0	0.1581384	0	0.6530795	0.00677392
1	31327686	ARS-BFGL-NGS-97949	ss86329867	0.7834237	0	0.8191381	0	0.6311279	0	0.6310786	0.00338696
1	31514180	BTA-110980-no-rs	rs41618035	0.7538379	0.002136752	0.7367456	0	0.3685952	0	0.8368342	0.00254022
1	31547313	BTB-01653833	rs42764945	0.6368356	0.008547009	0.3658989	0	0.2072127	0	0.5475799	0.00169348
1	31580518	BTB-01653794	rs42764106	0.6368356	0.008547009	0.7089205	0	0.3193595	0	0.7971828	0.00169348
1	31611906	BTB-01335754	rs42460466	0.6528292	0.008547009	0.5380196	0	0.4816633	0	0.6484433	0.00084674
1	31800715	BTB-01335860	rs42461272	0.6528292	0.008547009	0.5510939	0	0.4837918	0	0.8450489	0.00084674
1	32110862	BTB-01843131	rs42953949	0.62755	0.006410256	0.2403379	0	0.2390139	0	0.5499091	0.00084674
1	32192771	ARS-BFGL-NGS-80747	ss86311084	0.7954204	0	0.4314134	0	0.6432887	0	0.5342567	0.00084674
1	32308256	BTB-01955576	rs43060141	0.6217436	0	0.8106675	0	0.1090448	0	0.8263955	0.00169348
1	32334090	ARS-BFGL-NGS-64530	ss86294493	0.8039278	0	0.7954095	0	0.465951	0	0.8281796	0.00254022
1	32364123	BTB-01755357	rs42868678	0.6297413	0.001068376	0.7954095	0	0.465951	0	0.8281796	0.00338696
1	32423821	BTB-02018681	rs43123606	0.6187052	0.001068376	0.8431439	0	0.3388465	0	0.6621682	0.0042337
1	32539929	Hapmap43017-BTA-69173	rs43712972	0.5283464	0.001068376	0.6471463	0	0.656705	0	0.8272979	0.00508044
1	32582467	BTB-00014368	rs43226468	0.7159507	0.001068376	0.8275801	0	0.2894233	0	0.7621982	0.0042337
1	32619230	ARS-BFGL-NGS-1179	ss86274548	0.8499842	0.001068376	0.7887168	0	0.10919	0	0.8786376	0.0042337
1	32641848	BTB-00014413	rs43226513	0.7159359	0	0.7924371	0	0.5351485	0	0.805829	0.0042337
1	32712009	BTB-00014500	rs43227700	0.7159359	0	0.8043568	0	0.193544	0	0.8393785	0.00338696
1	32755620	BTB-00014527	rs43227727	0.7159359	0	0.7897653	0	0.5057305	0	0.7885714	0.00254022
1	32846884	Hapmap38175-BTA-69177	rs43712976	0.5739018	0	0.684758	0	0.20969	0	0.7705498	0.00254022
1	32878144	Hapmap52004-BTA-69178	rs41585124	0.4350626	0	0.7921868	0	0.372777	0	0.8786376	0.00254022
1	32949575	BTB-00014686	rs43220788	0.7159359	0	0.7118402	0	0.6773464	0	0.8786376	0.00169348
1	32987753	BTB-00014722	rs43220824	0.7159359	0	0.5872746	0	0.3306441	0	0.5580653	0.00169348
1	33014524	ARS-BFGL-NGS-81358	ss86311406	0.7948713	0	0.8100923	0	0.546562	0	0.8610168	0.00338696
1	33095596	BTB-00014929	rs43224231	0.7159359	0	0.6781745	0	0.3641922	0	0.7190064	0.00508044
1	33136014	BTB-00015102	rs43225704	0.7159359	0	0.7333488	0	0.3891621	0	0.8613403	0.00592718
1	33178038	BTA-69182-no-rs	rs43712979	0.7289603	0	0.666422	0	0.665683	0	0.6532937	0.00592718
1	33216183	BTB-00015164	rs43226666	0.7159359	0	0.7333488	0	0.4745091	0	0.778542	0.00592718
1	33254599	Hapmap58994-rs29021251	rs29021251	0.3379232	0	0.8269675	0	0.7439436	0	0.8764603	0.00592718
1	33558636	ARS-BFGL-NGS-19127	ss86280141	0.8418725	0	0.8342556	0	0.7204811	0	0.8786376	0.0042337
1	33580543	BTB-00016647	rs43229627	0.7159359	0	0.8342556	0	0.7205137	0	0.8786376	0.00592718
1	33637325	BTA-69212-no-rs	rs43712998	0.7289438	0	0.6921577	0	0.2675101	0	0.8610168	0.00677392
1	33711422	BTB-00015939	rs43225920	0.7159359	0	0.8435644	0	0.6175429	0	0.819632	0.00677392
1	33744104	BTB-00015961	rs43226542	0.7159359	0	0.7388636	0	0.6842926	0	0.8128964	0.00508044
1	33771636	BTB-00016058	rs43227039	0.7159359	0	0.7052744	0	0.3913557	0	0.7265449	0.00508044
1	33799178	Hapmap48855-BTA-69221	rs43713002	0.4881079	0	0.5616247	0	0.5041055	0	0.6698498	0.00254022
1	33849426	BTA-69226-no-rs	rs41585840	0.7289438	0	0.666422	0	0.3665686	0	0.831087	0.00254022
1	33956041	BTB-00901823	rs42064891	0.6745984	0	0.7661131	0	0.3475776	0	0.795539	0.00254022
1	33983402	BTB-00901868	rs42065536	0.6745984	0	0.7841972	0	0.2931379	0	0.8278368	0.00338696
1	34021282	BTB-00901957	rs42065620	0.6744847	0	0.8245699	0.001571092	0.720076	0	0.8195054	0.00338696
1	34054463	BTB-00902072	rs42066935	0.6744847	0	0.8025174	0.001571092	0.528617	0	0.8719737	0.0042337
1	34085800	BTB-00902144	rs42067007	0.6744847	0	0.6921577	0.001571092	0.5248441	0	0.8700092	0.0042337
1	34194844	ARS-BFGL-NGS-45064	ss86295334	0.8149635	0	0.8483265	0.001571092	0.6821247	0	0.8752033	0.0042337
1	34242602	Hapmap43403-BTA-91448	rs41660815	0.5255728	0	0.5019077	0.001571092	0.2466752	0	0.4530736	0.0042337
1	34268031	BTB-01419032	rs42545691	0.6483253	0	0.8260732	0	0.5509726	0	0.7928773	0.00592718
1	34300519	BTA-91456-no-rs	rs41660821	0.7211278	0	0.7100537	0	0.6905749	0	0.8584848	0.0042337
1	34347535	Hapmap34824-BES10_Contig592_452	ss117966390	0.5821902	0	0.7158891	0	0.7118146	0	0.7875137	0.0042337
1	34379955	BTB-01419286	rs42538349	0.6483253	0	0.6745458	0	0.4959051	0	0.8450489	0.00338696
1	34407164	ARS-BFGL-NGS-115451	ss86338872	0.7688624	0.001068376	0.7674578	0	0.4570664	0	0.8610168	0.00254022
1	34458789	BTA-60805-no-rs	rs41646435	0.7330705	0.001068376	0.7745827	0	0.398276	0	0.8182337	0.00169348
1	34512156	BTB-00929993	rs42092526	0.6736035	0.001068376	0.7591306	0	0.08598689	0	0.6762008	0.00254022
1	34589545	ARS-BFGL-BAC-11852	ss105237641	0.861361	0.002136752	0.8529176	0	0.5507965	0	0.8484284	0.00254022
1	34639391	Hapmap55373-rs29027574	rs29027574	0.3884605	0.003205128	0.6315928	0	0.2783437	0	0.8483256	0.00254022
1	34679429	BTB-00930093	rs42086427	0.6736035	0.002136752	0.8290411	0	0.3969476	0	0.6502814	0.00338696
1	34747729	BTB-00930215	rs42088249	0.6736035	0.002136752	0.8612861	0	0.7422482	0	0.7217351	0.00338696
1	34780065	BTB-00930351	rs42088877	0.6736035	0.002136752	0.7017723	0	0.3490347	0	0.5860665	0.00254022
1	34825272	Hapmap49364-BTA-89353	rs41660538	0.4814547	0.001068376	0.8224288	0	0.648358	0	0.8786376	0.00338696
1	34927493	BTB-01965833	rs43076511	0.6209654	0.242521368	0.860883	0	0.6972178	0	0.8504983	0.00508044
1	34948669	BTB-01965810	rs43076489	0.6210327	0.242521368	0.6532392	0	0.6764781	0	0.8406625	0.0042337
1	34987550	Hapmap43629-BTA-60810	rs41646436	0.5244686	0.242521368	0.7285911	0	0.3011781	0	0.5940036	0.0042337
1	35047499	BTB-01211075	rs42368386	0.6589627	0.242521368	0.7426313	0	0.4510941	0	0.6421762	0.0042337
1	35080818	Hapmap47907-BTA-29493	rs41599929	0.5012312	0.242521368	0.8092026	0	0.7071965	0	0.8786376	0.00254022
1	35107692	Hapmap43823-BTA-27227	rs41630064	0.5217412	0	0.6249866	0	0.4104881	0	0.6935862	0.00254022
1	35130955	BTB-01890914	rs42996666	0.6247983	0	0.8332693	0	0.3404384	0	0.7317489	0.00508044
1	35152844	UA-IFASA-4161	ss117963498	0.2590295	0	0.6489266	0	0.5040764	0	0.7383884	0.0042337
1	35238665	ARS-BFGL-BAC-12481	ss105238338	0.8612717	0	0.730838	0	0.5720159	0	0.7747216	0.00508044
1	35262097	BTB-00017000	rs43226378	0.7158519	0	0.7612378	0	0.2938309	0	0.8483256	0.00677392
1	35285632	Hapmap43052-BTA-79184	rs41594257	0.5282958	0	0.8007401	0	0.269941	0	0.805829	0.00508044
1	35309775	BTA-79188-no-rs	rs41594258	0.7264385	0	0.7388636	0	0.2240066	0.000922509	0.8321424	0.00338696
1	35331614	BTA-111131-no-rs	rs41618123	0.7538379	0	0.7674985	0	0.7387015	0.000922509	0.8701062	0.00338696
1	35381802	BTB-01210806	rs42365017	0.6589627	0	0.6448565	0	0.185657	0.000922509	0.8544512	0.00338696
1	35480869	BTA-111133-no-rs	ss117966070	0.7538379	0	0.7328176	0.000785546	0.4040801	0.000922509	0.5918577	0.00254022
1	35610744	ARS-BFGL-NGS-100434	ss86331213	0.8588857	0	0.7369466	0.000785546	0.2947129	0.000922509	0.7008317	0.00254022
1	35649819	BTB-00016718	rs43224998	0.7159359	0	0.7123353	0.000785546	0.6296962	0	0.7929869	0.00169348
1	35676937	BTB-00016701	rs43224981	0.7159359	0	0.8537935	0.000785546	0.3068076	0	0.7926551	0.00169348
1	35713131	ARS-BFGL-NGS-28489	ss86325186	0.8334503	0	0.4641217	0.000785546	0.7267141	0	0.5499091	0.00084674
1	35756434	DPI-55	ss117963056	0.6153558	0	0.5241242	0	0.5640433	0	0.63569	0.00169348
1	35881278	Hapmap32018-BTA-123851	ss117974875	0.5913181	0	0.6001821	0	0.416248	0	0.8516286	0.00254022
1	36085241	BTB-00016898	rs43225776	0.7159163	0	0.7858757	0	0.07130214	0	0.7403367	0.00338696
1	36139751	BTB-00016906	rs43225784	0.7158878	0	0.6316829	0	0.3331574	0	0.5975906	0.00338696
1	36174882	ARS-BFGL-NGS-60721	ss86290956	0.8062069	0	0.795698	0	0.4331737	0	0.7153998	0.00592718
1	36377350	DPI-2	ss117963022	0.6157294	0	0.5745717	0	0.264845	0	0.5475656	0.00508044
1	36404482	BTA-79199-no-rs	rs41607005	0.7264385	0	0.503293	0	0.742585	0	0.5169866	0.00592718
1	36507776	ARS-BFGL-BAC-837	ss105317409	0.8594744	0	0.6705628	0	0.673457	0	0.8456942	0.008467401
1	36632292	BTB-00017157	rs43227235	0.7157949	0	0.7703653	0	0.3612173	0	0.8473485	0.008467401
1	36730939	Hapmap40144-BTA-79228	rs41654534	0.559875	0	0.6159596	0	0.7402332	0	0.7059616	0.00677392
1	36790108	Hapmap41641-BTA-79222	rs41654533	0.5450276	0	0.5315011	0	0.1850578	0	0.6065022	0.00677392
1	36831900	BTB-00017988	rs43228159	0.7156427	0	0.809843	0	0.4931598	0	0.7619527	0.00508044
1	36897971	ARS-BFGL-BAC-4996	ss105279922	0.8595641	0	0.7719277	0	0.3170009	0	0.8691772	0.00338696
1	36925179	Hapmap57330-rs29009759	rs29009759	0.3676033	0	0.8160772	0	0.7348245	0	0.8532856	0.00338696
1	36958448	BTA-79216-no-rs	rs41661324	0.7264385	0	0.6901319	0	0.4651345	0	0.8444092	0.00338696
1	37028006	BTB-00017697	rs43224874	0.7157517	0	0.3292171	0	0.07215009	0	0.8006776	0.00338696
1	37055584	ARS-BFGL-BAC-11284	ss105237011	0.8617055	0	0.6658822	0	0.5624726	0	0.8048997	0.0042337
1	37086738	ARS-BFGL-NGS-116207	ss86341532	0.7670496	0	0.5789725	0	0.2112401	0	0.8170317	0.00254022
1	37113945	Hapmap50474-BTA-79209	rs41594263	0.4645792	0	0.7128766	0	0.2841258	0	0.7321253	0.00508044
1	37140939	BTB-00017422	rs41257617	0.7157517	0	0.6461005	0	0.4867146	0	0.7696974	0.0042337
1	37243056	Hapmap43356-BTA-79201	ss117966443	0.5263459	0	0.8083307	0	0.6387416	0	0.8786376	0.0042337
1	37438185	Hapmap50634-BTA-26738	rs41576098	0.4604623	0	0.7882305	0	0.3816544	0	0.778774	0.0042337
1	37479119	ARS-BFGL-NGS-44057	ss86331462	0.815565	0	0.7527815	0	0.5010063	0	0.8709238	0.0042337
1	37506773	ARS-BFGL-NGS-38419	ss86339305	0.8215061	0	0.5869749	0	0.711302	0	0.7508474	0.00338696
1	37667472	Hapmap49369-BTA-89952	rs41662840	0.4814259	0	0.6769721	0	0.3927458	0	0.851196	0.00508044
1	37747213	BTA-115758-no-rs	rs41566683	0.7523589	0	0.6510648	0	0.6563268	0	0.5746153	0.0042337
1	37830245	DPI-27	ss117963025	0.6157294	0	0.843858	0	0.6834922	0	0.8281796	0.00338696
1	37861523	BTA-111760-no-rs	rs41611257	0.7534274	0	0.7877776	0	0.3005569	0	0.7695667	0.0042337
1	37890858	DPI-28	ss117963028	0.6157294	0	0.8352821	0	0.3275306	0	0.8613403	0.00338696
1	37933312	ARS-BFGL-BAC-11938	ss105237735	0.861361	0	0.8435644	0	0.3521695	0	0.8770135	0.00254022
1	37962259	Hapmap46343-BTA-111768	rs41565131	0.5109861	0	0.8374337	0	0.3468317	0	0.8739043	0.00338696
1	38022101	BTA-111771-no-rs	rs41567595	0.7534274	0	0.7583011	0	0.6195945	0	0.8143896	0.00508044
1	38083012	ARS-BFGL-NGS-84905	ss86314885	0.7922671	0	0.772324	0	0.5790142	0	0.7721301	0.00508044
1	38119282	BTA-120277-no-rs	rs41572691	0.7512832	0	0.6461005	0	0.6870788	0	0.7678893	0.0042337
1	38245980	ARS-BFGL-NGS-12168	ss86323797	0.8498547	0	0.5454873	0	0.7290361	0.000922509	0.8530694	0.00338696
1	38298217	ARS-BFGL-BAC-14429	ss105240497	0.8611712	0	0.5673817	0	0.7050785	0.000922509	0.8710985	0.00338696
1	38327652	Hapmap39875-BTA-97144	rs41664554	0.5598852	0.001068376	0.7924362	0	0.363079	0.000922509	0.6293873	0.00254022
1	38372695	Hapmap29197-BTA-97143	rs41608833	0.5985377	0.001068376	0.5391113	0	0.6956157	0.000922509	0.4742019	0.00254022
1	38444435	Hapmap42111-BTA-122184	rs41624321	0.5397258	0.001068376	0.5892672	0	0.6210339	0.000922509	0.7966085	0.00338696
1	38486179	ARS-BFGL-NGS-23720	ss86291978	0.8369516	0.001068376	0.7394084	0	0.5192346	0	0.8355741	0.0042337
1	38620893	ARS-BFGL-NGS-53463	ss86283358	0.8121363	0.001068376	0.6629313	0	0.4267128	0	0.6348419	0.00338696
1	38806545	ARS-BFGL-NGS-100005	ss86332790	0.8592328	0	0.7725924	0	0.2193217	0	0.7986069	0.00254022
1	38952267	ARS-BFGL-NGS-114608	ss86338915	0.7705144	0	0.3114107	0	0.2314326	0	0.4734967	0.00169348
1	39186974	ARS-BFGL-NGS-103535	ss86332733	0.8563692	0	0.4071093	0	0.2265786	0	0.5048566	0.00084674
1	39307649	ARS-BFGL-NGS-42813	ss86329679	0.8172455	0	0.2801429	0	0.6811948	0	0.4570713	0.00084674
1	39384792	ARS-BFGL-NGS-85768	ss86316173	0.7915971	0	0.8571065	0	0.338119	0.005535055	0.8532856	0.00084674
1	39429582	BTA-16749-no-rs	rs41578404	0.7487834	0	0.4980217	0	0.7090945	0.005535055	0.7254275	0.00169348
1	39454544	Hapmap51081-BTA-89053	rs41659405	0.4525106	0	0.4771061	0	0.07475766	0.005535055	0.4632402	0.00254022
1	39692200	ARS-BFGL-NGS-97815	ss86328662	0.7835822	0.014957265	0.7032938	0	0.7249507	0.005535055	0.8619988	0.0042337
1	39882376	BTA-109574-no-rs	rs41572876	0.7540889	0.016025641	0.8593259	0	0.4536317	0.005535055	0.8091135	0.0042337
1	39933731	Hapmap39970-BTA-117984	rs41571631	0.5598852	0.016025641	0.2379502	0	0.3048377	0	0.3275123	0.00508044
1	39976416	ARS-BFGL-NGS-26011	ss86308787	0.835494	0.017094017	0.2025668	0	0.2582696	0	0.4452386	0.0042337
1	40050487	BTA-96881-no-rs	rs41663117	0.7181177	0.017094017	0.3954065	0	0.7438074	0	0.8080447	0.0042337
1	40120711	ARS-BFGL-BAC-7483	ss105307553	0.8594932	0.003205128	0.6967662	0	0.6632623	0	0.7393838	0.00338696
1	40150878	ARS-BFGL-NGS-84347	ss86314786	0.7924827	0.002136752	0.8224288	0	0.256563	0	0.859345	0.00254022
1	40300540	ARS-BFGL-BAC-11946	ss105237744	0.861361	0.003205128	0.8359141	0	0.1031368	0	0.8306812	0.00338696
1	40327197	Hapmap47738-BTA-79246	rs41654552	0.5015057	0.002136752	0.6176371	0	0.6786902	0	0.7132879	0.00338696
1	40407179	ARS-BFGL-BAC-12579	ss105238445	0.8612579	0.002136752	0.180258	0	0.7454615	0	0.7146062	0.0042337
1	40566715	Hapmap27571-BTA-123885	ss117966227	0.602039	0.001068376	0.7671439	0.000785546	0.6488446	0	0.853474	0.0042337
1	40604385	BTB-01810584	rs42922130	0.6281865	0.001068376	0.6631537	0.000785546	0.6447675	0	0.83364	0.0042337
1	40638044	ARS-BFGL-NGS-107020	ss86294161	0.8529483	0	0.6962862	0.000785546	0.5169004	0	0.8588031	0.00338696
1	40661663	Hapmap51428-BTA-26864	rs41627671	0.4420318	0	0.4996997	0.000785546	0.6567283	0	0.5419398	0.0042337
1	40719347	BTB-00018760	rs43226230	0.7155555	0	0.8248316	0.000785546	0.3368949	0	0.8064203	0.0042337
1	40758983	Hapmap38790-BTA-87413	rs41660854	0.5718676	0	0.861877	0	0.7085082	0	0.6864446	0.00338696
1	40878676	ARS-BFGL-BAC-13195	ss105239127	0.8612427	0	0.7090253	0	0.7095552	0	0.7800072	0.0042337
1	40904126	BTB-01806368	rs42919463	0.6281865	0	0.7089868	0	0.5501531	0	0.5521517	0.00338696
1	40931077	ARS-BFGL-NGS-34353	ss86299361	0.8266595	0	0.2233111	0	0.4960754	0	0.6718147	0.0042337
1	40958014	BTB-00018513	rs43232479	0.7155711	0	0.8610574	0	0.4265147	0	0.6792592	0.00338696
1	40995638	ARS-BFGL-NGS-20360	ss86314787	0.8410258	0	0.8558666	0	0.4168204	0	0.510505	0.00338696
1	41020598	BTB-00018431	rs43231497	0.7155953	0	0.7492275	0	0.5205477	0	0.8391059	0.0042337
1	41042735	BTB-00018408	rs43231474	0.7156279	0	0.7262001	0	0.3952703	0	0.8496059	0.00508044
1	41168633	BTB-01249999	rs41971077	0.6575039	0	0.7798055	0	0.7121571	0	0.8779462	0.0042337
1	41201222	BTA-117821-no-rs	rs41618224	0.7518126	0	0.6075572	0	0.7263106	0	0.782736	0.00508044
1	41248664	BTA-122545-no-rs	rs41619221	0.750406	0	0.6967662	0.000785546	0.6442591	0	0.7540062	0.00592718
1	41272857	BTB-01250106	rs41972284	0.6575039	0	0.5360553	0.000785546	0.520743	0	0.8401803	0.00508044
1	41306130	Hapmap51160-BTA-117818	rs41571086	0.450464	0	0.6131699	0.000785546	0.5931907	0	0.776594	0.00592718
1	41342674	ARS-BFGL-NGS-86662	ss86316540	0.7911305	0	0.7986806	0.000785546	0.1747193	0	0.575457	0.00508044
1	41395717	ARS-BFGL-BAC-13216	ss105239151	0.8612427	0	0.7017723	0.000785546	0.2532084	0	0.5572418	0.0042337
1	41437044	ARS-BFGL-NGS-110537	ss86341243	0.7785754	0	0.6412377	0	0.4399075	0	0.8436985	0.0042337
1	41489565	BTB-01250420	rs41965198	0.6572534	0	0.810514	0	0.4109569	0	0.8786376	0.00338696
1	41516047	Hapmap45471-BTA-117823	rs41618226	0.5116624	0	0.4064173	0	0.7018083	0	0.7343764	0.00254022
1	41564116	ARS-BFGL-NGS-111921	ss86341778	0.7755671	0	0.7643716	0	0.4786205	0	0.865819	0.00254022
1	41600354	BTB-01952363	rs43064657	0.6217909	0	0.8189003	0	0.3521544	0	0.8757252	0.00254022
1	41630234	BTA-111731-no-rs	rs41567591	0.7534274	0	0.6218438	0	0.4919101	0	0.8786376	0.00169348
1	41675181	ARS-BFGL-NGS-32825	ss86299858	0.8280195	0	0.8371424	0	0.1508615	0	0.860161	0.00169348
1	41722740	BTB-01462455	rs42587534	0.6451904	0.001068376	0.7279266	0	0.4438686	0	0.8698685	0.00169348
1	41793197	Hapmap34927-BES7_Contig453_1164	ss117966396	0.5819085	0.001068376	0.7373647	0	0.589873	0	0.7925045	0.00169348
1	41828459	Hapmap38709-BTA-88324	rs41664126	0.5721952	0.001068376	0.5868801	0	0.3689295	0	0.8760621	0.00084674
1	41888631	ARS-BFGL-NGS-100232	ss86332260	0.8591001	0.001068376	0.8133381	0	0.6171672	0	0.796548	0.00169348
1	42047523	BTB-01555269	rs42671116	0.6415106	0.001068376	0.8051967	0	0.6827378	0	0.8152789	0.00254022
1	42082815	BTB-01555328	rs42671475	0.6414628	0	0.6238524	0	0.4206399	0	0.8775305	0.00254022
1	42106877	ARS-BFGL-NGS-104431	ss86335395	0.8553572	0.001068376	0.6252213	0	0.402187	0	0.8597957	0.00338696
1	42131682	ARS-BFGL-NGS-45335	ss86338123	0.8147528	0.001068376	0.6163419	0	0.4265025	0	0.8717284	0.00338696
1	42301092	BTB-01135685	rs42295158	0.6640109	0.001068376	0.8428817	0	0.4863968	0	0.8395741	0.00508044
1	42367798	BTB-01135743	rs42295216	0.6640109	0.001068376	0.5552123	0	0.4207832	0	0.6594244	0.00762066
1	42389699	Hapmap23514-BTA-150593	ss117966109	0.6139691	0.001068376	0.729344	0	0.2791465	0	0.8680305	0.00677392
1	42488246	Hapmap47786-BTA-95575	rs41664185	0.5015057	0	0.4432836	0	0.7149976	0	0.4232694	0.00592718
1	42612042	BTA-95584-no-rs	rs41664188	0.7186185	0	0.7989397	0	0.7234123	0	0.8755604	0.00677392
1	42676544	Hapmap38486-BTA-30602	rs41626802	0.5726378	0	0.6419723	0	0.6139293	0	0.7109896	0.0042337
1	42714936	Hapmap38103-BTA-28646	rs41628114	0.5741935	0	0.7573524	0	0.2564831	0	0.6843376	0.00169348
1	42738902	Hapmap33759-BTA-160998	ss117966366	0.5854165	0	0.7897653	0	0.625425	0	0.6660696	0.00169348
1	42763139	BTB-01848824	rs42956975	0.6273926	0	0.6430841	0	0.6195945	0	0.5586352	0.00254022
1	42787965	BTA-122159-no-rs	rs41568119	0.7506211	0	0.7149298	0	0.7451152	0	0.8086189	0.00254022
1	42813944	BTB-01136210	rs42290796	0.6640109	0	0.6921577	0	0.6688164	0	0.4991781	0.0042337
1	42875764	ARS-BFGL-NGS-106725	ss86299697	0.8529483	0	0.8475574	0	0.6035344	0	0.8712889	0.00592718
1	42906017	Hapmap54599-rs29019617	rs29019617	0.3989261	0	0.5549824	0	0.7259309	0	0.5084382	0.00592718
1	42937352	ARS-BFGL-NGS-23369	ss86309988	0.8373087	0	0.5908902	0	0.5239208	0	0.4149163	0.00592718
1	43030542	ARS-BFGL-NGS-118356	ss86341467	0.7624033	0	0.7671769	0	0.5089947	0	0.7149801	0.00508044
1	43053683	ARS-BFGL-NGS-63816	ss86294850	0.804237	0	0.6252069	0	0.713686	0	0.5302632	0.0042337
1	43082467	Hapmap52536-rs29011297	rs29011297	0.4273932	0	0.823389	0	0.4851088	0	0.8381464	0.00169348
1	43137145	Hapmap48210-BTA-120730	rs41622790	0.49534	0	0.6316829	0	0.2173345	0	0.7026618	0.00254022
1	43195973	ARS-BFGL-NGS-106432	ss86315122	0.8531109	0	0.6131699	0	0.6384385	0	0.7193704	0.00169348
1	43216667	ARS-BFGL-BAC-15157	ss105241305	0.8611172	0	0.5241242	0	0.2626909	0	0.4993021	0.00169348
1	43259209	ARS-BFGL-NGS-43530	ss86315871	0.8162298	0	0.6650647	0	0.7170906	0	0.8426535	0.0042337
1	43280023	Hapmap50812-BTA-89669	ss117966452	0.458997	0	0.5813817	0	0.5165967	0	0.6636144	0.00508044
1	43303024	BTB-00019496	rs43234665	0.7155555	0	0.3348923	0	0.5850725	0	0.3370686	0.00508044
1	43391348	Hapmap39522-BTA-89675	rs41661483	0.5658957	0	0.4573434	0	0.291772	0	0.5749475	0.00677392
1	43622399	BTA-104608-no-rs	rs41569323	0.7559171	0	0.815889	0	0.2912677	0	0.7318731	0.00762066
1	43642684	ARS-BFGL-NGS-81807	ss86311107	0.7944875	0	0.7504981	0	0.568452	0	0.8786376	0.00508044
1	43674720	ARS-BFGL-NGS-75560	ss86306407	0.7973453	0	0.6047343	0	0.4701512	0	0.729359	0.0042337
1	43760388	BTA-27636-no-rs	rs41632057	0.7436567	0	0.6937421	0	0.4174859	0	0.8131111	0.00508044
1	43817826	BTB-00019582	rs43235851	0.7155555	0	0.6698784	0	0.5238392	0	0.5334058	0.00508044
1	43866603	ARS-BFGL-NGS-10059	ss86313477	0.8587099	0	0.6639963	0	0.4191987	0	0.8112652	0.0042337
1	43894797	BTA-89689-no-rs	rs41661494	0.7213912	0	0.6088928	0	0.6221906	0	0.8786376	0.00508044
1	43944467	Hapmap53820-rs29010070	rs29010070	0.4073012	0	0.852342	0	0.5874842	0	0.8456942	0.00508044
1	44064307	BTB-00019705	rs43229073	0.7155555	0	0.6398823	0	0.6033042	0	0.7866704	0.00508044
1	44092636	ARS-BFGL-NGS-106220	ss86319475	0.8531548	0	0.8616689	0	0.6074817	0	0.7771922	0.0042337
1	44114981	BTB-00019769	rs43229736	0.7155555	0	0.8363035	0	0.7419723	0	0.8306812	0.00508044
1	44192991	ARS-BFGL-NGS-12781	ss86299767	0.8494948	0	0.6049826	0	0.6026069	0	0.8235665	0.00592718
1	44240246	Hapmap60973-rs29018366	rs29018366	0.2984424	0	0.6994282	0	0.3571135	0	0.592402	0.00592718
1	44310182	ARS-BFGL-BAC-15804	ss105242018	0.8609745	0	0.6419723	0	0.6002236	0	0.6673792	0.00508044
1	44419258	BTA-89691-no-rs	rs41661495	0.7212441	0	0.7426313	0	0.4623501	0	0.8514229	0.0042337
1	44460521	BTB-00019912	rs43230579	0.7155555	0	0.7646085	0	0.5176679	0	0.7429141	0.00254022
1	44486455	Hapmap46502-BTA-89692	rs41661496	0.5101951	0	0.779936	0	0.2377394	0	0.6041317	0.00084674
1	44538807	ARS-BFGL-NGS-89857	ss86319701	0.7887067	0	0.8065603	0	0.2212855	0	0.7602817	0.00084674
1	44574677	BTA-89698-no-rs	rs41661497	0.7212441	0	0.5582182	0	0.7012976	0	0.8718569	0
1	44599100	BTA-89702-no-rs	rs41661501	0.7212441	0	0.569097	0	0.7114713	0	0.738247	0.00084674
1	44640563	Hapmap59911-rs29013984	rs29013984	0.3152561	0	0.6796113	0	0.601072	0	0.8510546	0.00084674
1	44689270	BTA-89708-no-rs	rs41590428	0.7212441	0	0.7646085	0	0.2897364	0	0.7343764	0.00084674
1	44713675	BTB-00020263	rs43233430	0.7155555	0	0.7142695	0	0.6924578	0	0.8449508	0.00254022
1	44739865	Hapmap47773-BTA-89713	rs41661505	0.5015057	0	0.7780929	0	0.7199292	0	0.8764881	0.00338696
1	44776051	BTA-89717-no-rs	rs41591432	0.7212441	0	0.8557551	0	0.7424571	0	0.8273203	0.00254022
1	44817745	BTB-00020638	rs43237100	0.7155555	0	0.382673	0	0.6719549	0	0.7653179	0.00254022
1	44840249	BTB-00020648	rs43237110	0.7155555	0	0.6764109	0	0.6151465	0	0.8584182	0.0042337
1	44861513	BTA-89719-no-rs	rs41591434	0.7212441	0	0.5181885	0	0.7143804	0	0.6023406	0.00254022
1	44894257	ARS-BFGL-NGS-101368	ss86333104	0.8578687	0	0.366631	0	0.3614255	0	0.5394582	0.00169348
1	44931182	ARS-BFGL-NGS-19097	ss86326953	0.8418725	0	0.5190757	0	0.2264123	0	0.8004879	0.0042337
1	44961871	ARS-BFGL-NGS-106743	ss86334904	0.8529483	0	0.6967662	0	0.7220337	0	0.6535042	0.00508044
1	45063751	ARS-BFGL-NGS-118112	ss86336725	0.7631878	0	0.8405053	0	0.3108444	0	0.8671956	0.00508044
1	45088246	ARS-BFGL-NGS-96886	ss86327189	0.7841122	0	0.8297642	0	0.4276114	0	0.8786376	0.00508044
1	45128701	Hapmap49368-BTA-89726	rs41661511	0.4814453	0	0.6489876	0	0.7321792	0	0.7481745	0.00508044
1	45254960	ARS-BFGL-NGS-116079	ss86338328	0.7672575	0	0.8296723	0	0.6449345	0	0.8786238	0.00338696
1	45326137	ARS-BFGL-NGS-118317	ss86339453	0.7624425	0	0.8588818	0	0.4747075	0	0.8760262	0.00338696
1	45382464	Hapmap57419-rs29025772	rs29025772	0.365111	0	0.7730979	0	0.1270822	0	0.6289952	0.00254022
1	45412401	Hapmap43396-BTA-89742	rs41661519	0.5255728	0	0.5970396	0	0.6995463	0	0.7902623	0.00508044
1	45512563	ARS-BFGL-NGS-57355	ss86288219	0.80872	0	0.7801077	0	0.6811948	0	0.8150261	0.00592718
1	45536994	BTB-00021247	rs43232409	0.7155555	0	0.8510545	0	0.2793661	0	0.8498734	0.00677392
1	45570006	BTA-89748-no-rs	rs41661522	0.7212441	0.001068376	0.4331021	0	0.7228975	0	0.6023522	0.00592718
1	45681975	BTB-00021385	rs43233647	0.7155555	0.001068376	0.598166	0	0.2652439	0	0.6770754	0.00508044
1	45898622	BTB-01788892	rs42900346	0.6283613	0.001068376	0.8589939	0	0.1899606	0	0.868024	0.00254022
1	46151959	ARS-BFGL-NGS-75951	ss86305829	0.7973255	0.001068376	0.8483265	0	0.4786205	0	0.8684565	0.00254022
1	46199933	ARS-BFGL-NGS-31349	ss86323406	0.8297961	0.002136752	0.8478824	0	0.2027403	0	0.8053359	0.00084674
1	46229321	BTA-95285-no-rs	rs41597527	0.7186313	0.001068376	0.6936811	0	0.697053	0	0.8240262	0.00254022
1	46291678	BTB-01462206	rs42584386	0.645252	0.003205128	0.6769721	0	0.4155693	0	0.7491748	0.00254022
1	46323000	BTB-01462237	rs42584417	0.645252	0.003205128	0.5241242	0	0.5617247	0	0.6365342	0.00338696
1	46346236	ARS-BFGL-NGS-68706	ss86298363	0.8004397	0.003205128	0.8017269	0	0.4586049	0.315498155	0.8049458	0.00338696
1	46368854	ARS-BFGL-NGS-113748	ss86336731	0.7715007	0.002136752	0.7207716	0	0.3614255	0.315498155	0.6975489	0.0042337
1	46391244	Hapmap38803-BTA-104250	rs41610345	0.5713365	0.002136752	0.8624614	0	0.4074616	0.315498155	0.8585258	0.00338696
1	46434313	ARS-BFGL-NGS-119382	ss86338958	0.7594826	0	0.7286644	0	0.5422378	0.315498155	0.7486845	0.00338696
1	46459715	BTB-00478386	rs43682200	0.6895541	0	0.8629037	0	0.1807755	0.315498155	0.8254088	0.00338696
1	46488917	BTB-00478374	rs43682189	0.6895541	0	0.8280281	0	0.5001056	0	0.8182337	0.00254022
1	46536856	BTB-00478347	rs43682162	0.6895541	0	0.8432983	0	0.7286402	0	0.776594	0.00254022
1	46565191	ARS-BFGL-NGS-10512	ss86319004	0.8546267	0	0.8405014	0	0.7156835	0	0.6243335	0.00169348
1	46627511	BTA-90373-no-rs	rs41592484	0.7212441	0	0.7975449	0	0.3732114	0	0.6124965	0.00338696
1	46663777	ARS-BFGL-NGS-34687	ss86288239	0.8261257	0	0.8437523	0	0.6997207	0	0.5944641	0.0042337
1	46689840	BTB-01462011	rs42582291	0.645252	0	0.4017604	0	0.6184897	0	0.7694981	0.0042337
1	46720960	BTB-01461996	rs42582276	0.645252	0	0.5487592	0	0.1438632	0	0.6487421	0.00338696
1	46801013	ARS-BFGL-NGS-31674	ss86277249	0.8297632	0	0.5419022	0	0.02960931	0	0.5130048	0.00592718
1	46881368	BTA-10863-rs29016414	rs29016414	0.7542657	0	0.8323516	0	0.09636539	0	0.8786376	0.00508044
1	46922054	BTA-95266-no-rs	rs41573671	0.7186313	0	0.8296723	0	0.5537541	0	0.640185	0.00338696
1	46985246	ARS-BFGL-NGS-114234	ss86340237	0.7711546	0	0.8044266	0	0.4434273	0	0.7682606	0.0042337
1	47016799	BTA-14361-rs29023125	rs29023125	0.7496518	0	0.8323516	0	0.09636539	0	0.8786376	0.00592718
1	47065261	BTA-89820-no-rs	rs41591454	0.7212441	0	0.7441061	0	0.1324313	0	0.7656358	0.00508044
1	47121527	Hapmap60140-ss46526251	rs41255390	0.3152561	0	0.7478577	0	0.5707622	0	0.7677324	0.00592718
1	47153851	UA-IFASA-4106	ss117963492	0.2605521	0.001068376	0.7713337	0	0.142575	0	0.7854103	0.00677392
1	47187443	BTB-00468553	rs43671733	0.6895541	0.001068376	0.8609661	0	0.1120366	0	0.8631588	0.00762066
1	47270174	BTB-00468532	rs43671012	0.6895541	0.001068376	0.8025174	0	0.6791879	0	0.8786376	0.00592718
1	47307922	BTB-00468519	rs43670999	0.6895541	0.001068376	0.7753142	0	0.6825948	0	0.8312447	0.00508044
1	47347125	ARS-BFGL-NGS-110320	ss86340057	0.7788785	0.001068376	0.8617471	0	0.5862115	0	0.8334279	0.00338696
1	47372647	ARS-BFGL-NGS-67684	ss86297409	0.801077	0	0.7223262	0	0.5562308	0	0.7553886	0.0042337
1	47400089	BTB-00468485	rs43670966	0.6895541	0	0.8247877	0	0.5230583	0	0.828917	0.0042337
1	47427314	BTB-00468476	rs43670957	0.6895541	0	0.8483265	0	0.5968495	0	0.8756095	0.0042337
1	47536760	BTB-01608930	rs42723377	0.6397454	0	0.8570614	0	0.6763305	0	0.7412028	0.0042337
1	47565937	ARS-BFGL-NGS-69858	ss86299634	0.8001796	0	0.8483265	0	0.7269283	0	0.7803062	0.00677392
1	47694704	BTA-109011-no-rs	rs41571566	0.7542088	0	0.7089868	0	0.4156347	0	0.7834104	0.00762066
1	47778312	Hapmap39710-BTA-108633	rs41615838	0.5625611	0	0.8437523	0	0.3751	0	0.8786376	0.00762066
1	47924986	ARS-BFGL-NGS-41577	ss86298555	0.8185719	0	0.5947823	0	0.03248017	0	0.5184806	0.008467401
1	48053651	ARS-BFGL-NGS-23106	ss86323743	0.8376036	0	0.7695517	0	0.6830232	0	0.8282258	0.00762066
1	48097917	Hapmap40153-BTA-99041	rs41667890	0.5598398	0	0.7189068	0	0.6720185	0	0.6127991	0.00508044
1	48122471	BTA-99040-no-rs	rs41599954	0.7166869	0	0.6427373	0	0.02194554	0	0.7673161	0.00254022
1	48191476	ARS-BFGL-BAC-24524	ss105251701	0.8603696	0	0.8051967	0	0.2931379	0	0.7804254	0.00084674
1	48219435	Hapmap55429-rs29012753	rs29012753	0.3848485	0	0.8216455	0	0.2542172	0	0.785294	0
1	48248142	BTB-02090792	rs43192760	0.6158759	0	0.6807451	0	0.008380847	0	0.7639188	0.00084674
1	48281401	BTB-01702372	rs42813614	0.6335358	0	0.8595327	0	0.03115885	0	0.8564245	0.00254022
1	48327003	BTB-01572184	rs42688785	0.6413206	0	0.8404391	0	0.5627083	0	0.8317962	0.00254022
1	48354950	Hapmap43751-BTA-104783	rs41570065	0.5218332	0	0.6049826	0	0.08197148	0	0.5787071	0.0042337
1	48471746	BTB-01967977	rs43081412	0.6206136	0	0.7708862	0	0.5644567	0	0.5671646	0.0042337
1	48503467	BTB-01663516	rs42782773	0.6359119	0	0.7179283	0	0.7303601	0	0.8764732	0.00338696
1	48547740	Hapmap42068-BTA-111564	rs41567544	0.5411894	0	0.8404391	0	0.4458308	0	0.8773829	0.0042337
1	48640548	BTB-01202377	rs42362949	0.660328	0	0.8554052	0	0.1454041	0	0.859522	0.00677392
1	48665089	BTA-122400-no-rs	rs41625686	0.750406	0	0.7945115	0	0.1843052	0	0.8525453	0.00592718
1	48689181	Hapmap60003-rs29024905	rs29024905	0.3152561	0	0.6159596	0	0.6604492	0	0.6209339	0.00677392
1	48771337	BTB-01202460	rs42363029	0.660328	0	0.7877472	0	0.1230241	0	0.7856262	0.00762066
1	48799607	Hapmap27230-BTA-162491	ss117966210	0.6037444	0	0.7154211	0	0.4043053	0	0.7803062	0.00508044
1	48853132	ARS-BFGL-NGS-105365	ss86334699	0.8543889	0	0.8416074	0	0.603392	0	0.7953568	0.00254022
1	48889678	ARS-BFGL-NGS-1695	ss86275064	0.8447008	0	0.7695229	0	0.01547726	0	0.8737738	0.00169348
1	48933291	ARS-BFGL-NGS-73983	ss86304371	0.7980117	0.001068376	0.6874561	0	0.01459504	0	0.7996205	0.00338696
1	48958005	ARS-BFGL-BAC-16973	ss105243316	0.8608811	0.001068376	0.8105287	0	0.725178	0	0.7808844	0.00254022
1	49022709	Hapmap49948-BTA-29490	rs41565305	0.4718767	0.001068376	0.5294023	0	0.4530265	0	0.6927529	0.00338696
1	49064492	BTB-00021951	rs43232102	0.7155555	0.001068376	0.8465538	0	0.7392617	0	0.8199056	0.0042337
1	49221200	ARS-BFGL-NGS-50906	ss86281719	0.8129373	0.001068376	0.795698	0	0.2753191	0	0.7002294	0.0042337
1	49302477	Hapmap59092-rs29024583	rs29024583	0.3315757	0	0.7038873	0	0.5518701	0	0.6728162	0.00254022
1	49403484	ARS-BFGL-NGS-41264	ss86298472	0.8186549	0	0.7275866	0	0.5325948	0	0.8274968	0.00508044
1	49517486	Hapmap38806-BTA-110152	rs41569965	0.5713365	0	0.6738988	0	0.5387027	0	0.5266966	0.0042337
1	49589647	BTB-01645280	rs42759062	0.6375918	0.003205128	0.8417823	0	0.5756368	0	0.6955002	0.00338696
1	49690525	BTB-01146838	rs42303280	0.6631178	0.003205128	0.8490952	0	0.4056437	0	0.8764603	0.00338696
1	49730923	BTB-01847183	rs42961056	0.6273926	0.003205128	0.7897653	0	0.2948257	0	0.8614956	0.00592718
1	49754204	Hapmap50572-BTA-113037	rs41617274	0.4624918	0.003205128	0.8572894	0	0.3928198	0	0.8455568	0.00338696
1	49858607	ARS-BFGL-NGS-49634	ss86279903	0.8133043	0.003205128	0.7698926	0	0.6422565	0	0.7150495	0.00338696
1	49875245	BTB-01202368	rs42362940	0.660328	0	0.8031709	0	0.1528072	0	0.810814	0.00508044
1	49925039	BTA-113021-no-rs	rs41617261	0.7524675	0.001068376	0.8463339	0	0.09885524	0	0.8472678	0.009314141
1	49971484	BTB-01077379	rs42234990	0.6688465	0.001068376	0.7359623	0	0.674641	0	0.8555827	0.00762066
1	50008816	BTB-01077277	rs42233888	0.6688465	0.001068376	0.8597471	0	0.3871058	0	0.6310786	0.00762066
1	50031806	BTB-01077261	rs42233872	0.6688654	0.001068376	0.5434903	0	0.6072382	0	0.4399582	0.015241321
1	50085071	Hapmap57446-rs29023998	rs29023998	0.365111	0.001068376	0.6336639	0	0.6117419	0	0.4108279	0.014394581
1	50222674	BTB-01077007	rs42240515	0.6688683	0	0.4865882	0	0.7378349	0	0.4413054	0.015241321
1	50282113	ARS-BFGL-BAC-15402	ss105241578	0.8611172	0	0.8031586	0	0.5705383	0	0.8036068	0.015241321
1	50319323	BTB-00132817	rs43344446	0.7084303	0	0.7536414	0	0.1528043	0	0.7402557	0.022015241
1	50351307	BTB-01699628	rs42812095	0.6338056	0.001068376	0.810514	0	0.1953017	0	0.8685062	0.015241321
1	50373059	BTA-114651-no-rs	rs41616907	0.7524675	0.001068376	0.8512283	0	0.3005971	0.000922509	0.6752237	0.014394581
1	50441312	Hapmap41715-BTA-100026	rs41610080	0.5446398	0.001068376	0.7579786	0	0.2283823	0.000922509	0.7621982	0.011007621
1	50531108	BTB-00022097	rs43234048	0.7155555	0.001068376	0.8274029	0	0.4467687	0.000922509	0.5933463	0.010160881
1	50555211	BTB-00022142	rs43234093	0.7155555	0.001068376	0.8033251	0	0.4269166	0.000922509	0.5714843	0.0042337
1	50586006	BTB-01165120	rs42327967	0.6623138	0	0.795698	0	0.5019752	0.000922509	0.7494342	0.00508044
1	50631826	BTB-01165109	rs42327956	0.6623138	0	0.506103	0	0.2764523	0	0.7978899	0.00677392
1	50695140	Hapmap49829-BTA-101896	rs41572341	0.473904	0	0.7038873	0	0.7314318	0	0.8533181	0.00677392
1	50742650	Hapmap29401-BTA-152822	ss117966270	0.5981764	0	0.8262736	0	0.4919643	0	0.8686482	0.00677392
1	50773995	BTB-01164952	rs42326010	0.6623138	0	0.8153255	0	0.5445779	0	0.8346103	0.00762066
1	50801119	BTB-01164946	rs42326004	0.6623138	0	0.6489266	0	0.04999526	0.000922509	0.8049458	0.008467401
1	50853398	Hapmap52897-rs29012790	rs29012790	0.4218135	0	0.7286644	0	0.1715186	0.000922509	0.6613042	0.00762066
1	50896974	BTB-01164879	rs42325938	0.6623138	0	0.8417823	0	0.3457968	0.000922509	0.8657142	0.00677392
1	50937218	BTB-00022352	rs43235803	0.7155555	0	0.7461276	0	0.0951612	0.000922509	0.7379996	0.00677392
1	50978710	BTB-00022376	rs43235827	0.7155555	0.001068376	0.8404391	0	0.733478	0.000922509	0.7210548	0.00677392
1	51006140	Hapmap41716-BTA-100042	rs41567114	0.5445821	0.001068376	0.7753142	0	0.6943894	0	0.8786376	0.00508044
1	51124342	ARS-BFGL-NGS-103521	ss86332464	0.8563707	0.001068376	0.7076474	0	0.7444532	0	0.7803062	0.0042337
1	51163887	ARS-BFGL-NGS-101533	ss86331292	0.8578687	0.001068376	0.8591339	0	0.6157675	0	0.8786376	0.009314141
1	51300175	ARS-BFGL-NGS-6521	ss86320435	0.8037602	0.001068376	0.8514137	0	0.6785895	0	0.7013468	0.008467401
1	51342360	ARS-BFGL-NGS-14638	ss86274201	0.8470129	0	0.5331399	0	0.1544206	0	0.5120997	0.00677392
1	51389105	Hapmap42747-BTA-97910	rs41667262	0.5307764	0	0.7897197	0	0.2542172	0	0.8619988	0.00592718
1	51419364	BTB-00184675	rs43396862	0.7063474	0	0.6390281	0	0.4668958	0	0.8786376	0.00677392
1	51460268	ARS-BFGL-NGS-27696	ss86337620	0.8339069	0	0.6413947	0	0.6754742	0	0.7313904	0.00084674
1	51506987	ARS-BFGL-NGS-15670	ss86282551	0.8461594	0	0.6708207	0	0.1312737	0	0.6823847	0.00084674
1	51534244	BTB-01661970	rs42774937	0.6365399	0	0.6921577	0	0.1972259	0	0.7627749	0.00338696
1	51737681	ARS-BFGL-NGS-80227	ss86310054	0.7956805	0	0.549378	0	0.38961	0	0.6211136	0.0042337
1	51793142	BTB-01303321	rs42426032	0.6541464	0	0.8592861	0	0.04627623	0	0.8442693	0.00508044
1	51859933	UA-IFASA-6260	ss117963526	0.243822	0	0.8568421	0	0.7290489	0	0.7444355	0.00677392
1	51972286	BTB-00023604	rs43236036	0.7155555	0	0.6943894	0	0.7121632	0	0.6293229	0.008467401
1	52012990	Hapmap54644-rs29022483	rs29022483	0.3989261	0	0.8313924	0	0.3816544	0	0.7841581	0.00592718
1	52066861	BTB-00023406	rs43234743	0.7155555	0	0.7930522	0	0.4537539	0	0.5232838	0.00592718
1	52088249	BTB-00023392	rs43234429	0.7155555	0	0.6794906	0	0.6390971	0	0.8786376	0.00508044
1	52135974	BTB-00023322	rs43234359	0.7155555	0	0.8098945	0	0.3631414	0	0.7992377	0.00508044
1	52172542	BTA-100076-no-rs	rs41600017	0.7571046	0	0.8358438	0	0.743153	0	0.7668003	0.0042337
1	52217229	ARS-BFGL-NGS-29536	ss86315945	0.8324619	0	0.8163595	0	0.4491395	0	0.8472012	0.00592718
1	52272441	ARS-BFGL-NGS-26781	ss86292320	0.834557	0	0.6722663	0	0.7051332	0	0.819632	0.011854361
1	52328173	BTA-27925-no-rs	rs41633172	0.7435357	0	0.8381996	0	0.4451349	0	0.8293493	0.011854361
1	52388164	Hapmap23148-BTA-123974	ss117966103	0.6143658	0.001068376	0.7381537	0	0.5760601	0	0.274527	0.010160881
1	52539817	UA-IFASA-5103	ss117966055	0.2538555	0.001068376	0.7744292	0	0.5158315	0	0.8272979	0.011854361
1	52561031	ARS-BFGL-NGS-105123	ss86298416	0.8546267	0.001068376	0.8623028	0	0.5165967	0	0.8483256	0.011007621
1	52644194	ARS-BFGL-NGS-17305	ss86319470	0.843927	0.001068376	0.3633749	0	0.6849105	0	0.270509	0.008467401
1	52687802	Hapmap42392-BTA-100065	ss117966437	0.535486	0.001068376	0.4782818	0	0.6384385	0	0.6275723	0.00762066
1	52757943	ARS-BFGL-BAC-17968	ss105244421	0.8608811	0	0.7179124	0	0.106292	0	0.6766172	0.008467401
1	52795446	ARS-BFGL-NGS-112553	ss86335826	0.7741126	0	0.7934413	0	0.6320392	0	0.8680132	0.008467401
1	52827029	BTA-100060-no-rs	rs41567121	0.757142	0	0.725001	0	0.5042739	0	0.7862219	0.011007621
1	52847366	ARS-BFGL-BAC-23725	ss105250813	0.8605261	0	0.7381537	0	0.2596175	0	0.7193704	0.008467401
1	52870294	BTA-100058-no-rs	rs41610101	0.757142	0	0.8133381	0	0.3575992	0	0.6194609	0.010160881
1	52898767	Hapmap47522-BTA-120738	rs41622798	0.5044057	0	0.8127933	0	0.3389067	0	0.6195355	0.015241321
1	52952325	BTA-120739-no-rs	rs41622799	0.751189	0	0.6111218	0	0.5726012	0	0.4589088	0.012701101
1	52984946	ARS-BFGL-NGS-89588	ss86319687	0.7887761	0.001068376	0.3488524	0	0.4945484	0	0.3963798	0.011007621
1	53025392	BTB-00026002	rs43234157	0.7155555	0.001068376	0.7528229	0	0.4341009	0	0.7567876	0.011007621
1	53102123	ARS-BFGL-NGS-76469	ss86306806	0.7972537	0.001068376	0.7748082	0	0.2540814	0	0.5524083	0.009314141
1	53247300	ARS-BFGL-NGS-78259	ss86308647	0.796307	0.001068376	0.1879614	0	0.6651341	0	0.5818077	0.00592718
1	53313134	BTB-01131384	rs42290710	0.6641615	0.001068376	0.2856058	0	0.7220863	0	0.8117932	0.00677392
1	53341464	Hapmap38361-BTA-93866	rs41594493	0.57358	0	0.3193134	0	0.6141356	0	0.517217	0.00508044
1	53366755	ARS-BFGL-BAC-32896	ss105260983	0.8602969	0	0.7408524	0	0.267107	0	0.7921136	0.0042337
1	53424030	BTA-93863-no-rs	rs41667398	0.7198493	0	0.1879614	0	0.5826502	0.000922509	0.4832072	0.00508044
1	53451901	BTB-01131178	rs42289209	0.6641615	0	0.2269976	0	0.6117677	0.000922509	0.4186408	0.00254022
1	53484914	Hapmap49383-BTA-93867	rs41667401	0.4811251	0	0.6513434	0	0.6754742	0.000922509	0.7631392	0.0042337
1	53522864	BTB-01131103	rs42289134	0.6641615	0	0.8065603	0	0.1839432	0.000922509	0.8616605	0.00508044
1	53549172	Hapmap51652-BTA-89898	rs41572133	0.4375997	0	0.8622343	0	0.6398476	0.000922509	0.8786376	0.00762066
1	53573909	BTB-01315457	rs42438746	0.6533393	0	0.6630773	0	0.1259563	0	0.8393956	0.00677392
1	53598731	Hapmap39813-BTA-21834	rs41575847	0.5607231	0	0.6803195	0	0.6869352	0	0.4950811	0.010160881
1	53671558	Hapmap47540-BTA-21819	rs41606679	0.504266	0	0.8512283	0	0.5390897	0	0.849435	0.010160881
1	53723264	BTB-01315516	rs42438803	0.6533393	0	0.7897653	0	0.7115247	0	0.7104295	0.011007621
1	53793026	ARS-BFGL-NGS-86970	ss86316695	0.790708	0	0.8571065	0	0.5453605	0	0.763097	0.008467401
1	53822907	BTA-21826-no-rs	ss61466702	0.7467281	0.002136752	0.5936391	0	0.2346196	0	0.8770135	0.010160881
1	53907613	BTB-01315615	rs42439402	0.6533393	0.002136752	0.7019136	0	0.6637716	0	0.8532856	0.00762066
1	53936173	BTB-01712147	rs42830001	0.6331593	0.002136752	0.8339056	0	0.589873	0	0.7430919	0.00592718
1	54006177	ARS-BFGL-NGS-43783	ss86341599	0.8159096	0.002136752	0.3658989	0	0.2894363	0	0.6041317	0.00592718
1	54065830	BTB-01605050	rs42719264	0.6398944	0.002136752	0.6255374	0	0.1148048	0	0.6526745	0.00592718
1	54089772	Hapmap49009-BTA-107212	rs41616017	0.486092	0	0.4575741	0	0.5872749	0	0.3806284	0.00508044
1	54129560	BTA-30265-no-rs	ss61467114	0.7430108	0	0.8478824	0	0.6611119	0	0.8423562	0.0042337
1	54150831	BTB-01044365	rs42203252	0.6707553	0	0.8300587	0	0.4645737	0	0.817836	0.00508044
1	54219097	ARS-BFGL-NGS-114712	ss86337179	0.7703703	0	0.8483265	0	0.07336089	0	0.8480967	0.00338696
1	54252126	Hapmap42092-BTA-119864	rs41571491	0.5406853	0	0.2383432	0	0.7441863	0.000922509	0.3796347	0.00338696
1	54274662	ARS-BFGL-NGS-24057	ss86300387	0.836871	0	0.1948501	0	0.6888625	0.000922509	0.4340407	0.0042337
1	54317874	BTB-00217542	rs43422840	0.7039529	0	0.6967662	0	0.7401205	0.000922509	0.4905525	0.00508044
1	54386908	UA-IFASA-7275	ss117963539	0.2016378	0	0.8405053	0	0.1600787	0.000922509	0.6194534	0.0042337
1	54407044	ARS-BFGL-NGS-40967	ss86316738	0.819002	0	0.8591339	0	0.2401431	0.000922509	0.6640713	0.00762066
1	54436598	ARS-BFGL-NGS-111929	ss86339185	0.7755671	0	0.666422	0	0.2726024	0	0.8760621	0.008467401
1	54461363	Hapmap38807-BTA-110324	rs41613887	0.5713115	0	0.3869388	0	0.4133198	0	0.6198565	0.00762066
1	54514534	BTA-110335-no-rs	rs41569974	0.754017	0	0.7993612	0	0.0112746	0	0.8398646	0.00762066
1	54591712	BTB-00026585	rs43239430	0.7155555	0	0.8106675	0	0.4765448	0	0.8733072	0.00762066
1	54638743	ARS-BFGL-NGS-106380	ss86288001	0.8531109	0	0.6593127	0	0.3998645	0	0.8018302	0.00508044
1	54667969	BTB-00026752	rs43241897	0.7155555	0	0.6744741	0	0.0712245	0	0.8393785	0.0042337
1	54695761	Hapmap61117-rs29023044	rs29023044	0.2965419	0	0.8034178	0	0.6885961	0	0.8254088	0.00592718
1	54717464	ARS-BFGL-BAC-20881	ss105247656	0.860557	0	0.6193632	0	0.0575297	0	0.8786376	0.00508044
1	54738190	Hapmap48975-BTA-99363	rs41669553	0.4864003	0	0.6451457	0	0.2114891	0	0.6903144	0.00508044
1	54775124	Hapmap57738-rs29023662	rs29023662	0.3622314	0	0.7017723	0	0.6130969	0	0.7483794	0.00508044
1	54801752	Hapmap53221-rs29019635	rs29019635	0.4177091	0	0.3015688	0	0.05042441	0	0.6270653	0.008467401
1	54915237	BTB-01907132	rs43020781	0.6228199	0	0.1115335	0	0.2129006	0	0.4700752	0.013547841
1	54993939	ARS-BFGL-NGS-107096	ss86279792	0.8529483	0	0.7311361	0	0.4124852	0	0.7047433	0.014394581
1	55068452	Hapmap41428-BTA-110280	rs41613861	0.5473729	0	0.2165335	0	0.1360185	0	0.2231258	0.014394581
1	55091201	ARS-BFGL-NGS-94761	ss86325009	0.7858536	0	0.7748082	0	0.007924815	0	0.8598476	0.015241321
1	55117569	ARS-BFGL-NGS-18743	ss86305181	0.8421356	0	0.4382365	0	0.02119718	0	0.5822849	0.012701101
1	55175718	BTA-110282-no-rs	rs41574018	0.754017	0	0.5790324	0	0.6688264	0	0.4251497	0.00592718
1	55206939	Hapmap47174-BTA-110289	rs41574019	0.5054775	0	0.6862928	0	0.4357779	0	0.835853	0.00677392
1	55229661	BTB-00025135	rs43236439	0.7155555	0	0.6708207	0	0.5600667	0	0.8037416	0.00677392
1	55268433	ARS-BFGL-BAC-18388	ss105244888	0.8608811	0	0.4048192	0	0.208718	0	0.5879309	0.008467401
1	55366920	BTB-00025259	rs43237163	0.7155555	0	0.4512193	0	0.2339487	0	0.596142	0.008467401
1	55394737	BTB-00025197	rs43236501	0.7155555	0	0.2020509	0	0.4803141	0	0.3930478	0.009314141
1	55418095	BTB-00025322	rs43237224	0.7155555	0	0.1879614	0	0.4137133	0	0.3238426	0.00762066
1	55468480	ARS-BFGL-NGS-100189	ss86331478	0.8591718	0	0.2719533	0.000785546	0.2344546	0	0.3624644	0.008467401
1	55513136	Hapmap47502-BTA-110302	rs41613873	0.5044057	0	0.8084484	0.000785546	0.6669536	0	0.7987539	0.00762066
1	55543713	BTB-00025760	rs43241717	0.7155555	0	0.1613137	0.000785546	0.2726024	0	0.5757514	0.00592718
1	55624988	BTB-00025875	rs43232932	0.7155555	0	0.4314134	0.000785546	0.3594956	0	0.4439288	0.00592718
1	55673836	Hapmap24136-BTA-124014	ss117966126	0.6127876	0	0.1613137	0.000785546	0.4546159	0	0.624117	0.00762066
1	55694419	Hapmap27147-BTA-124015	ss117966202	0.6040672	0	0.7468358	0	0.4454461	0	0.4964671	0.00677392
1	55745488	BTB-01914655	rs43019505	0.6226668	0	0.7408524	0	0.267107	0	0.7921136	0.00508044
1	56015336	ARS-BFGL-NGS-115305	ss86335520	0.7690716	0	0.7936971	0	0.1647737	0	0.7621982	0.00508044
1	56041804	Hapmap32092-BTA-149957	ss117966319	0.5911818	0	0.8584208	0	0.7001957	0	0.7771207	0.00338696
1	56063826	ARS-BFGL-NGS-85105	ss86315731	0.7921246	0	0.7382542	0	0.371817	0	0.5885268	0.00254022
1	56188979	Hapmap47445-BTA-93870	rs41594494	0.5044057	0	0.3585476	0	0.4645737	0	0.4911002	0.00508044
1	56254239	Hapmap33225-BTA-151395	ss117966347	0.5879169	0	0.5795015	0	0.3763584	0	0.670529	0.00592718
1	56343907	ARS-BFGL-NGS-39684	ss86303260	0.8201316	0	0.7152878	0	0.5507965	0	0.8786376	0.00677392
1	56452340	Hapmap43173-BTA-120253	rs41621455	0.5274545	0	0.203295	0	0.1289188	0	0.8561209	0.00592718
1	56552777	ARS-BFGL-NGS-115307	ss86339433	0.7690707	0	0.8276509	0	0.1030156	0	0.6353612	0.00592718
1	56765215	ARS-BFGL-NGS-87494	ss86317746	0.7904746	0	0.8284967	0	0.08323362	0	0.5757514	0.00508044
1	56809585	BTA-25876-no-rs	rs41575389	0.7445743	0	0.8268321	0	0.0657436	0	0.5538124	0.00338696
1	56871053	ARS-BFGL-NGS-97046	ss86328794	0.784015	0	0.730838	0.000785546	0.1312737	0	0.7965346	0.0042337
1	56906467	ARS-BFGL-NGS-31315	ss86305129	0.8297961	0	0.666422	0.000785546	0.1687264	0	0.8512108	0.00508044
1	56928253	BTA-25809-no-rs	rs41631827	0.7445743	0	0.666422	0.000785546	0.1687264	0	0.8512108	0.00677392
1	56964509	BTA-25883-no-rs	rs41575392	0.7445743	0	0.666422	0.000785546	0.1687264	0	0.8512108	0.035563082
1	57097550	ARS-BFGL-NGS-111138	ss86339056	0.7771638	0	0.7038873	0.000785546	0.4504824	0	0.6556385	0.043183743
1	57143017	ARS-BFGL-NGS-38890	ss86303425	0.8211524	0	0.6994282	0.000785546	0.3439727	0	0.6200205	0.046570703
1	57180148	ARS-BFGL-NGS-59270	ss86289454	0.8072722	0	0.6507093	0.000785546	0.6738808	0	0.4566896	0.048264183
1	57260972	ARS-BFGL-NGS-15221	ss86307790	0.8468554	0	0.4654559	0.000785546	0.4846292	0	0.7132879	0.047417443
1	57330357	ARS-BFGL-NGS-52696	ss86282421	0.8124777	0	0.6494319	0.000785546	0.2668001	0.000922509	0.6113195	0.019475021
1	57421048	Hapmap39218-BTA-25795	rs41575366	0.5675083	0	0.7089205	0.000785546	0.2240066	0.000922509	0.8673343	0.012701101
1	57450474	ARS-BFGL-NGS-89	ss86273594	0.789524	0	0.7480007	0	0.1476353	0.000922509	0.5792483	0.00762066
1	57471640	UA-IFASA-5597	ss117963521	0.2488854	0	0.815889	0	0.07826816	0.000922509	0.7735708	0.00508044
1	57512973	ARS-BFGL-NGS-18996	ss86314501	0.842033	0	0.7968008	0	0.0152641	0.000922509	0.8786376	0.00338696
1	57616025	Hapmap59481-rs29019616	rs29019616	0.320656	0.001068376	0.7503736	0	0.7184118	0	0.8524297	0.00084674
1	57774377	BTA-25403-no-rs	rs41574702	0.7447661	0.001068376	0.2552888	0	0.5320052	0	0.7765331	0.00084674
1	57892469	Hapmap44594-BTA-25389	rs41574696	0.5138133	0.002136752	0.8483265	0	0.03115885	0	0.8372055	0.00169348
1	57913624	ARS-BFGL-NGS-34519	ss86280841	0.8263215	0.002136752	0.3140772	0	0.4472844	0	0.776594	0.013547841
1	57951030	Hapmap38147-BTA-25404	rs41574703	0.5741524	0.002136752	0.8084463	0	0.4898536	0	0.8272979	0.014394581
1	57982820	ARS-BFGL-NGS-102073	ss86331322	0.8575768	0.001068376	0.7382542	0	0.3388914	0	0.377808	0.021168501
1	58042638	Hapmap55498-ss46527080	rs41255623	0.3836495	0.001068376	0.8483265	0	0.6524058	0	0.6274463	0.021168501
1	58180914	ARS-BFGL-NGS-109258	ss86339163	0.8506529	0	0.7382542	0	0.3388914	0	0.377808	0.023708721
1	58202087	ARS-BFGL-NGS-112451	ss86340931	0.7741795	0	0.8313912	0	0.4424801	0	0.8532856	0.012701101
1	58229631	ARS-BFGL-NGS-87988	ss86317645	0.7900831	0	0.8065603	0	0.3109039	0	0.4152037	0.016934801
1	58478080	Hapmap50295-BTA-25892	rs41632565	0.4662759	0	0.8570531	0	0.2461372	0	0.8786376	0.010160881
1	58773522	ARS-BFGL-NGS-109846	ss86336337	0.7801062	0	0.7931973	0	0.3312758	0	0.4152037	0.010160881
1	58815378	ARS-BFGL-NGS-40337	ss86313052	0.819486	0	0.5610099	0	0.693176	0	0.5982042	0.00677392
1	59075284	ARS-BFGL-NGS-63947	ss86294250	0.804237	0	0.7938197	0	0.6492695	0	0.8211181	0.00592718
1	59101517	Hapmap36459-SCAFFOLD9563_462	ss117974889	0.5768339	0	0.7897197	0	0.6408999	0	0.8010543	0.00169348
1	59128232	Hapmap23307-BTA-124083	ss117974886	0.6139691	0.003205128	0.8403293	0	0.633137	0	0.8058038	0.00254022
1	59166286	ARS-BFGL-NGS-103637	ss86330064	0.856324	0.003205128	0.7709298	0	0.1478201	0	0.3665048	0.00592718
1	59323901	BTA-02836-rs29010381	rs29010381	0.7579476	0.003205128	0.7833631	0	0.7378845	0	0.8786376	0.00592718
1	59374583	Hapmap44172-BTA-96950	rs41616212	0.5183528	0.003205128	0.5091073	0	0.3437524	0	0.6533613	0.00592718
1	59460639	Hapmap47450-BTA-96948	rs41592061	0.5044057	0.003205128	0.6581911	0	0.03556411	0	0.8399117	0.00592718
1	59607414	BTA-96949-no-rs	rs41663660	0.7180595	0	0.7461276	0	0.5852092	0	0.7808163	0.00592718
1	59664885	BTA-31615-no-rs	rs41582534	0.7424889	0	0.6967662	0	0.2599388	0	0.6646699	0.00169348
1	59718970	Hapmap44328-BTA-97952	rs41667273	0.5172569	0	0.5239608	0	0.6466604	0	0.8283941	0.00169348
1	59799328	UA-IFASA-2167	ss117963476	0.2740781	0	0.7146546	0	0.01459504	0	0.5236155	0.00169348
1	59825125	UA-IFASA-2169	ss117963478	0.2740781	0	0.6620894	0	0.0908134	0	0.3802997	0.00254022
1	59853274	ARS-BFGL-NGS-16908	ss86298222	0.8447205	0	0.6921788	0	0.7050344	0	0.6751445	0.0042337
1	59899503	Hapmap34104-BES10_Contig701_1260	ss117966379	0.5842216	0	0.3875253	0	0.7290361	0	0.5873367	0.024555461
1	59951163	BTB-00028136	rs43237971	0.7152008	0	0.8281844	0	0.5402528	0	0.5564968	0.026248942
1	59981024	BTB-01868157	rs42973922	0.6260927	0	0.4573434	0	0.5041031	0	0.1613191	0.027095682
1	60004559	Hapmap40924-BTA-21991	rs41575898	0.5528065	0	0.6489266	0	0.1851728	0	0.6132409	0.025402202
1	60037926	BTB-00028238	rs43238971	0.7152008	0	0.7400547	0	0.5964795	0	0.800391	0.024555461
1	60073100	Hapmap48289-BTA-31617	rs41582535	0.4939385	0	0.6602528	0	0.6630505	0	0.7905242	0.00592718
1	60099750	ARS-BFGL-NGS-94997	ss86325115	0.7857189	0	0.6714351	0	0.674374	0	0.8770135	0.00592718
1	60152426	Hapmap55371-rs29027437	rs29027437	0.3887513	0	0.5150412	0	0.6500669	0	0.6763467	0.00677392
1	60178481	BTB-00028383	rs43239615	0.7152008	0	0.7052744	0	0.5644567	0	0.8707768	0.00762066
1	60205898	BTB-00028406	rs43240138	0.7152008	0	0.6227416	0	0.4059551	0	0.7712109	0.00677392
1	60234221	BTB-00028484	rs43240216	0.7152008	0	0.7897653	0	0.6147119	0	0.6903144	0.00762066
1	60260557	Hapmap25636-BTA-31622	rs41602052	0.6104643	0.001068376	0.7897653	0	0.6147119	0	0.6903144	0.00508044
1	60357503	Hapmap48717-BTA-31633	rs41630790	0.4897021	0.002136752	0.7931142	0	0.6166094	0	0.6702273	0.00338696
1	60394453	BTB-00028647	rs43241979	0.7150812	0.002136752	0.2968666	0	0.4502622	0	0.7970854	0.00254022
1	60513895	BTB-00028594	rs43241226	0.7150812	0.002136752	0.8091963	0	0.1907595	0	0.8237177	0.00169348
1	60548242	BTB-00028547	rs43241179	0.7150812	0.002136752	0.7693638	0	0.157784	0	0.8197968	0.00084674
1	60572493	Hapmap31065-BTA-123406	rs43710703	0.595081	0.002136752	0.6738988	0	0.07917827	0	0.8123234	0.00084674
1	60619267	BTA-31638-no-rs	rs41582541	0.7424563	0.001068376	0.8153102	0	0.569677	0	0.8281796	0.00084674
1	60663284	ARS-BFGL-NGS-110620	ss86336402	0.7784488	0.001068376	0.6513434	0	0.3005569	0	0.8786376	0.00084674
1	60686366	BTA-31643-no-rs	rs41601432	0.7424563	0.001068376	0.6527116	0	0.5534771	0	0.4139003	0.008467401
1	60751595	BTB-00028937	rs43237670	0.715011	0.001068376	0.2968666	0	0.3120318	0	0.5314034	0.012701101
1	60809665	Hapmap47563-BTA-31648	rs41582543	0.5035235	0	0.7476162	0	0.5430328	0	0.536009	0.016934801
1	60842756	Hapmap59475-rs29014975	rs29014975	0.3206652	0.001068376	0.8299858	0	0.5023748	0	0.6927796	0.018628281
1	60865900	ARS-BFGL-NGS-36297	ss86311714	0.8241694	0.001068376	0.7141581	0	0.7056542	0	0.7287361	0.020321761
1	60908248	ARS-BFGL-NGS-115239	ss86336152	0.7693002	0.001068376	0.5360553	0	0.7058058	0	0.6870698	0.012701101
1	60991916	BTB-01413909	rs42541634	0.6483515	0.001068376	0.7893687	0	0.4172194	0	0.8734615	0.00762066
1	61182531	BTB-02009342	rs43114735	0.618914	0.001068376	0.6921577	0	0.4234052	0	0.7886061	0.00592718
1	61216644	BTA-23353-no-rs	rs41628641	0.7460253	0	0.6630773	0	0.247294	0	0.6894298	0.0042337
1	61245263	ARS-BFGL-NGS-117152	ss86339068	0.7651587	0	0.6967662	0	0.4167647	0	0.7864041	0.00254022
1	61282581	UA-IFASA-7336	ss117963541	0.2005653	0	0.7811287	0	0.1030156	0	0.4647072	0.016088061
1	61309669	UA-IFASA-5504	ss117963518	0.2488854	0	0.8188342	0	0.39116	0	0.8737476	0.016934801
1	61351329	ARS-BFGL-NGS-63954	rs43242193	0.804237	0	0.5908902	0	0.6839453	0	0.3500334	0.016934801
1	61377410	Hapmap57078-ss46526391	rs41255529	0.373229	0	0.7786965	0	0.4402502	0.000922509	0.6751748	0.016934801
1	61404517	ARS-BFGL-NGS-30543	ss86294004	0.8307451	0	0.8281844	0	0.3142405	0.000922509	0.7694981	0.020321761
1	61446735	BTB-00029666	rs43243495	0.715011	0	0.8354841	0	0.04114453	0.000922509	0.5940036	0.008467401
1	61489778	Hapmap48290-BTA-31675	rs41582549	0.4939385	0	0.8572655	0	0.3142405	0.000922509	0.8420753	0.013547841
1	61523008	Hapmap42177-BTA-31679	rs41630820	0.5389137	0	0.5077668	0	0.1105283	0.000922509	0.8035141	0.018628281
1	61576493	ARS-BFGL-NGS-58051	ss86287861	0.8080943	0.001068376	0.8431747	0	0.744394	0	0.3903127	0.018628281
1	61609955	Hapmap35167-VSWCP1D5775A_scf01	ss117966409	0.5810797	0.001068376	0.8451899	0	0.7099543	0	0.6535173	0.016088061
1	61648932	ARS-BFGL-NGS-107624	ss86326973	0.852091	0.001068376	0.6994282	0	0.5182385	0	0.7543278	0.015241321
1	61680179	BTB-00030270	rs43241401	0.715011	0.001068376	0.6439216	0	0.6019465	0	0.5145724	0.009314141
1	61707544	ARS-BFGL-NGS-3821	ss86324603	0.8223923	0.001068376	0.2242577	0	0.7012414	0	0.7462071	0.00338696
1	61749988	Hapmap41191-BTA-16674	rs41620345	0.5487893	0	0.8363035	0	0.3571135	0	0.8528952	0.00508044
1	61781774	BTB-02006134	rs43113585	0.6190768	0	0.6920913	0	0.03682784	0	0.7539734	0.0042337
1	61816725	Hapmap59735-rs29016420	rs29016420	0.3171081	0	0.8374337	0	0.1298748	0	0.4909495	0.00508044
1	61960503	ARS-BFGL-BAC-20015	ss105246696	0.8608505	0	0.4378644	0	0.7272016	0	0.8786376	0.00508044
1	61980382	ARS-BFGL-NGS-14821	ss86291663	0.8470129	0	0.4378644	0	0.7272016	0	0.8786376	0.00508044
1	62018974	Hapmap48293-BTA-32595	ss61480027	0.4939385	0	0.2980903	0	0.6307577	0	0.8753111	0.00338696
1	62041329	BTB-00031129	rs43239756	0.7148151	0	0.8348333	0	0.3363735	0	0.6823847	0.0042337
1	62088777	BTA-92181-no-rs	rs41597969	0.7205659	0	0.8348333	0	0.3363735	0	0.6823847	0.00338696
1	62200612	BTB-00030962	rs43238189	0.7149538	0	0.8263123	0	0.1366606	0	0.8786376	0.00508044
1	62229404	Hapmap38402-BTA-32592	rs41601490	0.5732972	0	0.3725022	0	0.5836224	0	0.8128574	0.00592718
1	62260773	BTB-00030894	rs43237323	0.7149538	0	0.4667404	0	0.1637018	0	0.8596188	0.00508044
1	62290491	BTA-31690-no-rs	rs41630825	0.7424563	0	0.8078561	0	0.5400853	0	0.4788057	0.0042337
1	62319107	BTB-00030699	rs43245227	0.7149538	0	0.8217746	0	0.3300698	0	0.8387177	0.0042337
1	62347548	ARS-BFGL-NGS-27164	ss86328156	0.8340991	0	0.7815926	0	0.7138833	0	0.678468	0.00254022
1	62419652	BTB-00030560	rs43244288	0.715008	0	0.6513354	0	0.7037105	0	0.7680703	0.00169348
1	62453902	Hapmap53538-rs29018897	rs29018897	0.412557	0	0.6800271	0	0.3850955	0	0.821126	0.00254022
1	62561108	ARS-BFGL-NGS-2189	ss86294598	0.8388218	0	0.6843594	0	0.738729	0	0.4021502	0.00338696
1	62605232	Hapmap51585-BTA-32601	rs41629099	0.4388507	0	0.2303892	0	0.03178951	0	0.8553093	0.0042337
1	62745876	ARS-BFGL-NGS-40229	ss86288046	0.8196234	0	0.634794	0	0.2746818	0	0.5572083	0.00592718
1	62792101	ARS-BFGL-NGS-101934	ss86333410	0.8576452	0	0.57635	0	0.3890254	0	0.8786376	0.00592718
1	62813296	BTB-02071091	rs43174724	0.6162259	0	0.8591339	0	0.5135242	0	0.8164467	0.00592718
1	62988708	Hapmap39200-BTA-32607	rs41566183	0.5675083	0	0.2025668	0	0.3844041	0	0.7344579	0.00592718
1	63034015	Hapmap38640-BTA-92406	rs41664520	0.5725517	0	0.4632171	0	0.2249634	0	0.7234365	0.00508044
1	63103376	BTB-00031464	rs43242089	0.7148151	0	0.8568421	0	0.4685164	0	0.8183087	0.00338696
1	63134249	BTB-00031535	rs43242760	0.7148151	0	0.7884497	0	0.3824681	0	0.5505327	0.00338696
1	63165653	ARS-BFGL-NGS-42248	ss86293031	0.8180639	0	0.3277096	0	0.07130214	0	0.6636144	0.00254022
1	63201432	ARS-BFGL-NGS-102719	ss86332925	0.8571833	0	0.2719533	0	0.1770709	0	0.7833107	0.0042337
1	63260592	ARS-BFGL-NGS-115080	ss86336760	0.7695231	0	0.850295	0	0.6275971	0	0.6556316	0.0042337
1	63290921	ARS-BFGL-NGS-114995	ss86338540	0.7697372	0	0.3087578	0	0.01735768	0	0.8588427	0.0042337
1	63317735	ARS-BFGL-NGS-100977	ss86331246	0.8581801	0	0.7655762	0	0.3473133	0	0.80779	0.0042337
1	63353671	BTB-01665387	rs42779775	0.635695	0	0.2379502	0	0.09631361	0	0.4264529	0.0042337
1	63390653	ARS-BFGL-NGS-14335	ss86306415	0.8472935	0	0.852384	0	0.4525386	0	0.8770563	0.00254022
1	63419414	BTB-01506507	rs133299118	0.6442379	0	0.7399132	0.000785546	0.5838008	0	0.8322708	0.00254022
1	63451323	ARS-BFGL-NGS-106011	ss86313070	0.8534495	0	0.5476546	0.000785546	0.1304871	0	0.5456592	0.0042337
1	63491319	BTB-01285049	rs42409620	0.655545	0	0.8537935	0.001571092	0.4848279	0	0.8607681	0.00508044
1	63528235	ARS-BFGL-NGS-112682	ss86338870	0.7737102	0	0.2403379	0.225451689	0.3085702	0	0.2637397	0.00677392
1	63570305	BTB-01285245	rs42411615	0.655545	0	0.162451	0.225451689	0.05656227	0	0.233519	0.00592718
1	63611306	Hapmap60296-rs29016002	rs29016002	0.3152561	0	0.02267884	0.225451689	0.2294522	0	0.07899598	0.009314141
1	63668302	Hapmap49510-BTA-17452	rs41570239	0.4776849	0	0.7181959	0.225451689	0.07643374	0	0.8602105	0.009314141
1	63746100	ARS-BFGL-NGS-4583	ss86325441	0.8142667	0	0.282548	0.224666143	0.6759531	0	0.2624046	0.008467401
1	63770113	BTA-32633-no-rs	rs41566184	0.7419818	0.001068376	0.6523421	0	0.4701512	0	0.7374157	0.00762066
1	63816913	BTB-00031779	rs43243803	0.7148151	0.001068376	0.8624581	0	0.274242	0	0.5447507	0.00762066
1	63872789	Hapmap24328-BTA-108938	rs43709934	0.6127876	0.001068376	0.8116046	0	0.04999526	0	0.7694981	0.0042337
1	63920663	BTA-108948-no-rs	rs41571544	0.7542135	0.001068376	0.6807451	0	0.497451	0	0.7581174	0.00338696
1	63984669	BTA-101821-no-rs	rs41609561	0.7563644	0.002136752	0.6994282	0	0.5086894	0	0.7314242	0.00254022
1	64054879	ARS-BFGL-NGS-116361	ss86338054	0.7666876	0.002136752	0.6962862	0	0.5284868	0	0.7314242	0.00169348
1	64091422	Hapmap49061-BTA-122268	rs41624979	0.4851983	0.003205128	0.8517201	0	0.1159719	0	0.810723	0.00254022
1	64147284	ARS-BFGL-NGS-44433	ss86279693	0.8152038	0.003205128	0.7166935	0	0.0614082	0	0.8619227	0.00084674
1	64173388	Hapmap44333-BTA-104611	rs41611740	0.5172376	0.00534188	0.7415807	0	0.1112807	0	0.8770154	0.00084674
1	64297826	ARS-BFGL-NGS-105436	ss86329122	0.8541021	0.004273504	0.5717417	0	0.1130341	0	0.4420868	0.00084674
1	64378197	ARS-BFGL-NGS-3132	ss86305570	0.8297961	0.003205128	0.6867606	0	0.6385441	0	0.6987771	0.00169348
1	64424192	BTB-00640138	rs41806014	0.6822577	0.002136752	0.4798097	0	0.2454227	0	0.7563645	0.00338696
1	64493166	BTB-00639971	rs41805548	0.6822577	0.002136752	0.6513434	0	0.1260072	0	0.6002307	0.00338696
1	64554511	Hapmap31089-BTA-130737	ss117966299	0.5950318	0	0.7597215	0	0.7435701	0	0.5548267	0.0042337
1	64647196	BTB-01687859	rs42803894	0.6343365	0	0.6076253	0	0.6655218	0	0.8599767	0.0042337
1	64670141	BTB-00639914	rs41804694	0.6822577	0	0.4405776	0	0.2924084	0	0.6472994	0.0042337
1	64787542	Hapmap51521-BTA-92920	rs41662310	0.4401018	0	0.2766542	0	0.7413784	0	0.6249751	0.00254022
1	64825090	ARS-BFGL-NGS-31791	ss86307028	0.8297632	0	0.2141153	0	0.7196707	0	0.6087273	0.00338696
1	64853867	ARS-BFGL-NGS-27619	ss86289280	0.8340378	0	0.2249436	0	0.7227809	0	0.6158403	0.00338696
1	64972045	UA-IFASA-9174	ss117963560	0.1587044	0	0.730838	0	0.3915462	0	0.835853	0.00592718
1	65008552	BTB-00451094	rs43653256	0.6900651	0	0.7453125	0	0.3850955	0	0.8416692	0.00592718
1	65047604	BTB-00033025	rs43241821	0.7147844	0	0.7894132	0	0.4391014	0	0.8381464	0.00508044
1	65072036	ARS-BFGL-NGS-10860	ss86286328	0.8508912	0	0.180258	0	0.02058643	0	0.4616722	0.00508044
1	65110358	BTB-00033060	rs43242656	0.7147476	0	0.8527301	0	0.7397618	0	0.759078	0.00508044
1	65146606	ARS-BFGL-NGS-71757	ss86301890	0.7985053	0	0.8584208	0	0.2958272	0	0.7537165	0.00338696
1	65167828	BTB-00033090	rs43242686	0.7147424	0	0.8496745	0	0.4518424	0	0.7292987	0.00254022
1	65244082	BTB-00033167	rs43243263	0.7147424	0	0.8531588	0	0.6942076	0	0.8554543	0.00508044
1	65287593	ARS-BFGL-NGS-15927	ss86320188	0.8457443	0.001068376	0.7891657	0	0.6699805	0	0.7816897	0.0042337
1	65331988	ARS-BFGL-NGS-112971	ss86339635	0.773061	0.001068376	0.5241242	0	0.5082117	0	0.6560734	0.00508044
1	65366740	BTB-00026837	rs43233287	0.7155555	0.001068376	0.8591906	0	0.2011823	0	0.8222088	0.0042337
1	65401554	Hapmap31713-BTA-124020	ss117966308	0.5928018	0.001068376	0.8431439	0	0.5483478	0	0.8657142	0.0042337
1	65515987	ARS-BFGL-NGS-33635	ss86297322	0.8271393	0.001068376	0.4443334	0	0.1400272	0	0.4415798	0.00254022
1	65537491	BTB-00027047	rs43235097	0.7155516	0	0.7529747	0	0.6130572	0	0.7537707	0.00508044
1	65560286	BTB-00027056	rs43235106	0.7154322	0	0.2634631	0	0.07215009	0	0.5540124	0.0042337
1	65606540	BTA-15412-no-rs	ss117966079	0.7495922	0	0.8524723	0	0.6818907	0	0.322	0.00592718
1	65638343	Hapmap45865-BTA-15414	rs41622147	0.5114281	0	0.8593112	0	0.4722059	0	0.7935695	0.00762066
1	65661818	ARS-BFGL-NGS-112600	ss86341192	0.7739775	0	0.3392109	0	0.03893462	0	0.6449742	0.00677392
1	65687831	ARS-BFGL-NGS-36873	ss86274339	0.8236071	0	0.7805372	0	0.5663131	0	0.5391109	0.00508044
1	65712985	BTB-00027149	rs43235999	0.7153002	0	0.4900257	0	0.08033076	0	0.6848824	0.00592718
1	65741123	BTB-00027170	rs43236020	0.7152565	0	0.8258326	0	0.6598454	0.000922509	0.4364534	0.00508044
1	65774963	BTB-00027201	rs43236849	0.7152008	0	0.3548867	0	0.2138916	0.000922509	0.3987909	0.0042337
1	65846476	ARS-BFGL-NGS-54090	ss86284784	0.8119285	0	0.8076831	0	0.5144906	0.000922509	0.8196947	0.00592718
1	65869153	BTB-00027298	rs43237846	0.7152008	0	0.7936971	0	0.5021911	0.000922509	0.8173168	0.00508044
1	65901953	BTB-00027332	rs43237880	0.7152008	0	0.8277444	0	0.6057135	0.000922509	0.7481745	0.0042337
1	65930952	BTB-00027405	rs43238752	0.7152008	0	0.7721766	0	0.606228	0	0.869686	0.0042337
1	65957390	Hapmap42852-BTA-15416	rs41575644	0.5301853	0	0.7872526	0	0.5958105	0	0.8641984	0.00338696
1	65991815	BTB-00027409	rs43238756	0.7152008	0	0.8189858	0	0.6714591	0	0.4254339	0.00254022
1	66014815	Hapmap32539-BTA-124026	ss117966330	0.5896437	0	0.7141581	0	0.5191865	0	0.857434	0.0042337
1	66058911	Hapmap55251-rs29014781	rs29014781	0.3907902	0	0.8475574	0	0.3566347	0	0.8483256	0.0042337
1	66098175	BTA-15421-no-rs	rs41575645	0.7495922	0	0.8538094	0	0.4060348	0	0.8348821	0.0042337
1	66330480	ARS-BFGL-NGS-83021	ss86313851	0.7930453	0	0.1544339	0	0.04253371	0	0.5626655	0.00508044
1	66385196	BTB-00027583	rs43239719	0.7152008	0	0.1879614	0	0.2567086	0	0.7063601	0.00508044
1	66410103	BTB-02069463	rs43168866	0.6162259	0	0.1613137	0	0.2164255	0	0.6962991	0.00592718
1	66448326	ARS-BFGL-NGS-61496	ss86291952	0.8055803	0	0.6351582	0	0.4866921	0	0.46951	0.00592718
1	66574543	ARS-BFGL-NGS-3996	ss86287891	0.8198951	0	0.2844822	0	0.2861676	0	0.5266966	0.00592718
1	66596156	ARS-BFGL-NGS-115763	ss86337234	0.7679095	0	0.5789725	0	0.5421528	0	0.6930456	0.00592718
1	66642631	ARS-BFGL-NGS-43799	ss86320655	0.8159096	0	0.8161031	0	0.172906	0.000922509	0.8786376	0.00592718
1	66684196	Hapmap40403-BTA-15429	rs41575648	0.5577691	0	0.1637165	0	0.4055827	0.000922509	0.5776816	0.00508044
1	66706737	ARS-BFGL-BAC-19439	ss105246055	0.8608656	0	0.5506804	0	0.7276828	0.000922509	0.5820097	0.00677392
1	66797200	ARS-BFGL-BAC-19440	ss105246057	0.8608594	0	0.8499882	0	0.4347407	0.000922509	0.8736619	0.00592718
1	66821960	BTB-00027638	rs43240574	0.7152008	0	0.5233631	0	0.692906	0.000922509	0.7639188	0.00508044
1	66851553	ARS-BFGL-NGS-111569	ss86340622	0.7760208	0	0.8138312	0	0.6025114	0	0.8355741	0.00338696
1	66936405	Hapmap39399-BTA-33610	rs41633073	0.5664538	0	0.2844822	0	0.08811894	0	0.6076601	0.00338696
1	66971785	Hapmap40951-BTA-33609	rs41633072	0.5524959	0	0.2844822	0	0.08811894	0	0.6076601	0.00084674
1	67055261	ARS-BFGL-NGS-35041	ss86313185	0.8255216	0	0.2803458	0	0.07493908	0	0.5793722	0.00169348
1	67081775	ARS-BFGL-NGS-38335	ss86297710	0.8218949	0	0.2803458	0	0.07493908	0	0.5793722	0.00254022
1	67119589	BTA-33604-no-rs	rs43741403	0.7415127	0	0.3234665	0	0.1016682	0	0.5941894	0.00254022
1	67147488	ARS-BFGL-NGS-117561	ss86339764	0.764444	0	0.6705628	0	0.4157363	0	0.7979921	0.00254022
1	67173005	ARS-BFGL-NGS-14087	ss86325330	0.8481577	0	0.7185644	0	0.3035369	0	0.8696129	0.00338696
1	67210808	Hapmap54041-ss46526276	rs41255415	0.4031461	0	0.5813817	0	0.1085177	0	0.6530593	0.00254022
1	67249054	ARS-BFGL-NGS-36705	ss86322599	0.8239588	0	0.764458	0	0.626883	0	0.858279	0.00254022
1	67523646	ARS-BFGL-NGS-103348	ss86334028	0.8563905	0	0.7142695	0	0.547637	0	0.191207	0.00254022
1	67551498	BTB-00032674	rs43244070	0.714786	0.001068376	0.8405883	0	0.5351493	0	0.8284508	0.00169348
1	67583534	BTB-00032648	rs43244044	0.714786	0.001068376	0.6994282	0	0.7009742	0	0.7946128	0.00084674
1	67627872	BTB-00033186	rs43243282	0.7147101	0.001068376	0.6807451	0	0.6547385	0	0.8128826	0.00169348
1	67680631	ARS-BFGL-NGS-4572	ss86302008	0.8145724	0.001068376	0.7099175	0	0.4234052	0	0.8512302	0.00169348
1	67755813	ARS-BFGL-NGS-6075	ss86306999	0.8060467	0.001068376	0.6255374	0	0.4424756	0	0.6456328	0.0042337
1	67779829	BTB-00026096	rs43235351	0.7155555	0	0.8113583	0	0.6922655	0	0.864126	0.00592718
1	67801353	BTB-00026110	rs43235365	0.7155555	0.001068376	0.8298205	0	0.5771114	0	0.7157695	0.00677392
1	67885083	BTA-31636-no-rs	rs41630793	0.7424889	0.001068376	0.7692676	0	0.683856	0	0.8717498	0.00592718
1	67947813	BTA-05186-no-rs	rs29019349	0.7576948	0.001068376	0.4891409	0	0.2899932	0	0.5589147	0.00677392
1	67976890	BTB-00028704	rs43242536	0.7150812	0.001068376	0.4286703	0	0.213725	0	0.6279184	0.00762066
1	68188517	UA-IFASA-7116	ss117963537	0.2168239	0.003205128	0.7480007	0	0.7389619	0	0.6098568	0.008467401
1	68220457	BTB-00032205	rs43241623	0.714786	0.002136752	0.7938985	0	0.5354041	0	0.7242853	0.008467401
1	68250400	BTB-00032200	rs43241618	0.714786	0.002136752	0.4426865	0	0.5373863	0	0.4827854	0.009314141
1	68279480	BTB-00032163	rs43241581	0.714786	0.002136752	0.4068328	0	0.6793291	0	0.4006592	0.009314141
1	68300741	BTB-00032153	rs43241571	0.714786	0.002136752	0.8529337	0	0.6329465	0	0.7235525	0.008467401
1	68371872	Hapmap58284-rs29018937	rs29018937	0.3532349	0	0.6001821	0	0.6496264	0	0.6844547	0.00677392
1	68396136	BTA-33571-no-rs	rs41602465	0.7415861	0	0.8492272	0	0.6441807	0	0.734094	0.008467401
1	68456231	ARS-BFGL-NGS-119133	ss86340463	0.7599512	0	0.8033557	0	0.734552	0	0.8387177	0.00762066
1	68510270	Hapmap41826-BTA-31654	rs41630801	0.5441047	0	0.7468358	0	0.6478115	0	0.629887	0.008467401
1	68553122	ARS-BFGL-NGS-117312	ss86335565	0.7648097	0	0.7189068	0	0.5451302	0	0.6526745	0.00677392
1	68623270	ARS-BFGL-NGS-113914	ss86336133	0.7712075	0	0.4772725	0	0.111343	0	0.5996441	0.00592718
1	68644961	BTB-01736179	rs42845689	0.6319842	0.001068376	0.6501977	0	0.3038082	0	0.8784318	0.00338696
1	68666223	Hapmap59754-rs29024892	rs29024892	0.3167365	0.001068376	0.7427345	0	0.4730334	0	0.8786376	0.00338696
1	68709077	BTA-34599-no-rs	rs41628909	0.7413761	0.001068376	0.6213496	0	0.1633532	0	0.8057241	0.00084674
1	68762711	ARS-BFGL-NGS-7521	ss86318041	0.7978182	0.001068376	0.6994282	0	0.1883597	0	0.8782908	0
1	68801602	ARS-BFGL-NGS-4503	ss86301034	0.8149635	0.001068376	0.8499882	0	0.1353477	0	0.8747229	0
1	68855690	ARS-BFGL-NGS-27724	ss86315883	0.8339069	0	0.7921003	0	0.5207665	0	0.7235525	0
1	68876073	ARS-BFGL-BAC-3570	ss105264089	0.8599478	0	0.8431747	0	0.6552889	0	0.7586064	0
1	68905838	Hapmap46988-BTA-34591	rs41579089	0.5073393	0	0.8241543	0	0.4665061	0	0.7002294	0.00254022
1	68959338	ARS-BFGL-NGS-111491	ss86339073	0.7760208	0	0.717382	0	0.6330358	0	0.3090179	0.00338696
1	69009178	ARS-BFGL-NGS-9429	ss86337347	0.786001	0.001068376	0.8507825	0	0.6951553	0	0.7048045	0.00338696
1	69034902	Hapmap50666-BTA-34589	rs41579087	0.4596387	0.001068376	0.7017723	0	0.5941277	0	0.2945452	0.00508044
1	69081746	ARS-BFGL-NGS-72247	ss86302873	0.7984461	0.002136752	0.8248316	0	0.6898987	0	0.5337012	0.00592718
1	69106533	Hapmap39647-BTA-34584	rs41579083	0.5631343	0.002136752	0.8571065	0	0.345109	0	0.613471	0.0042337
1	69380688	ARS-BFGL-NGS-31379	ss86286166	0.8297961	0.002136752	0.5289623	0	0.3927458	0	0.8209354	0.00338696
1	69472454	Hapmap59979-rs29025402	rs29025402	0.3152561	0.001068376	0.573322	0	0.3106423	0	0.8704788	0.0042337
1	69503256	ARS-BFGL-NGS-35021	ss86316685	0.8255216	0.001068376	0.5160613	0	0.1310276	0	0.7451712	0.0042337
1	69528622	ARS-BFGL-NGS-26771	ss86302157	0.8345642	0	0.5037732	0	0.1096634	0	0.721114	0.0042337
1	69551738	ARS-BFGL-NGS-100745	ss86331779	0.8587099	0	0.7541072	0	0.6286196	0	0.8012581	0.00338696
1	69576517	BTA-120514-no-rs	rs41602364	0.751193	0	0.6481003	0	0.4112933	0	0.70226	0.00508044
1	69643959	Hapmap54911-rs29023069	rs29023069	0.3952574	0	0.8113583	0	0.3521695	0	0.8786376	0.00508044
1	69707257	ARS-BFGL-NGS-118460	ss86339134	0.762384	0	0.6937421	0	0.3051949	0	0.8484196	0.0042337
1	69789279	ARS-BFGL-NGS-118306	ss86341485	0.7624425	0	0.7189068	0	0.2995258	0	0.8786376	0.00338696
1	69815898	ARS-BFGL-NGS-109126	ss86285524	0.8506529	0	0.7801077	0	0.3285424	0	0.8399385	0.0042337
1	69848816	ARS-BFGL-NGS-114985	ss86340613	0.7697372	0	0.7699054	0	0.3092127	0	0.8253137	0.00254022
1	69936794	BTA-104027-no-rs	rs41610147	0.7559171	0	0.7017723	0	0.7004337	0	0.8481146	0.00338696
1	69963398	ARS-BFGL-NGS-115898	ss86335828	0.7677245	0	0.8346917	0	0.7233854	0	0.8786376	0.00338696
1	70012034	ARS-BFGL-NGS-59612	ss86289762	0.8069367	0	0.6348638	0	0.06450997	0	0.8010354	0.0042337
1	70051870	Hapmap38055-BTA-120751	rs41622811	0.5747921	0	0.6344782	0	0.07421744	0	0.8025172	0.00508044
1	70095337	ARS-BFGL-NGS-30730	ss86286670	0.8303162	0	0.5077668	0	0.2710435	0	0.6621682	0.00592718
1	70168783	ARS-BFGL-NGS-40924	ss86328166	0.8191788	0	0.7930522	0	0.6600824	0	0.8786376	0.00508044
1	70196076	BTA-33563-no-rs	rs41633052	0.741621	0	0.754304	0	0.6831232	0	0.833406	0.0042337
1	70234225	ARS-BFGL-NGS-41287	ss86313603	0.8186466	0.001068376	0.6099837	0	0.6056685	0	0.8717498	0.00677392
1	70265609	Hapmap59820-rs29019798	rs29019798	0.3152561	0.001068376	0.6286144	0	0.6031384	0	0.8532856	0.00592718
1	70379231	ARS-BFGL-NGS-110495	ss86336518	0.7785754	0.001068376	0.6994282	0	0.3753549	0	0.2900537	0.00508044
1	70411646	UA-IFASA-5307	ss117963515	0.2530253	0.001068376	0.4946913	0	0.1290467	0	0.8121752	0.0042337
1	70443282	ARS-BFGL-NGS-62687	ss86293415	0.804355	0.001068376	0.7233852	0	0.4270522	0	0.7430919	0.00677392
1	70481040	ARS-BFGL-NGS-111716	ss86339497	0.7760208	0	0.8251519	0	0.5741193	0	0.8135369	0.00338696
1	70520163	ARS-BFGL-NGS-104241	ss86334411	0.8554955	0	0.5190757	0	0.1608087	0	0.7559141	0.00254022
1	70738581	ARS-BFGL-NGS-111271	ss86341072	0.776893	0	0.3940366	0	0.5986028	0	0.6823847	0.00254022
1	70771471	ARS-BFGL-NGS-111283	ss86336694	0.776893	0	0.45372	0	0.6225511	0	0.7781815	0.0042337
1	70985722	ARS-BFGL-NGS-103803	ss86332746	0.8559934	0	0.772324	0	0.6254023	0	0.8786376	0.00254022
1	71055014	Hapmap41227-BTA-32644	rs41629120	0.5485967	0.001068376	0.7215274	0	0.5716477	0	0.3418741	0.0042337
1	71127524	Hapmap39468-BTA-120746	rs41622806	0.5663292	0.001068376	0.6922263	0	0.7362359	0	0.3176577	0.00508044
1	71234296	BTB-00031796	rs43243818	0.7148151	0.001068376	0.5627065	0	0.665523	0	0.2441597	0.00508044
1	71357246	Hapmap48672-BTA-17044	rs41579376	0.4914614	0.001068376	0.8491856	0	0.4045707	0	0.8001691	0.00338696
1	71432874	Hapmap59145-ss46526952	rs41257398	0.3288894	0.001068376	0.8381996	0	0.3658641	0	0.7920073	0.00338696
1	71563555	Hapmap50667-BTA-34616	rs41628911	0.4596387	0	0.8376392	0	0.5861731	0	0.6487421	0.00169348
1	71585336	ARS-BFGL-NGS-80523	ss86310197	0.7956805	0	0.8197428	0	0.6783153	0	0.7278267	0.00084674
1	71660197	ARS-BFGL-NGS-119161	ss86339086	0.7599512	0	0.5970396	0	0.6769995	0	0.8118709	0.00169348
1	71778150	ARS-BFGL-NGS-95516	ss86325676	0.7855245	0	0.7671769	0	0.7218765	0	0.6786694	0.010160881
1	71812294	ARS-BFGL-NGS-5124	ss86313057	0.8125895	0	0.5120761	0	0.3292407	0	0.6863052	0.009314141
1	71898007	ARS-BFGL-BAC-35332	ss105263683	0.8600111	0	0.8571065	0	0.1692365	0	0.4160327	0.009314141
1	71919665	Hapmap53495-rs29015962	rs29015962	0.412557	0	0.6076253	0	0.1957808	0	0.7589813	0.010160881
1	71979458	ARS-BFGL-NGS-97095	ss86329302	0.7839762	0.001068376	0.7329592	0	0.3052975	0	0.7651714	0.009314141
1	72076618	Hapmap43841-BTA-34601	rs41579093	0.5217412	0.001068376	0.8552943	0	0.4204821	0	0.6878864	0.00169348
1	72224768	Hapmap40324-BTA-34602	rs41579094	0.5587357	0.001068376	0.801219	0	0.593092	0	0.7875262	0.00169348
1	72354343	ARS-BFGL-NGS-56509	ss86286948	0.8093224	0.001068376	0.3875937	0	0.3078392	0	0.4295934	0.0042337
1	72377125	ARS-BFGL-NGS-16910	ss86317117	0.8447205	0.001068376	0.4759512	0	0.6689974	0	0.8450489	0.0042337
1	72412086	BTA-34638-no-rs	rs41628924	0.741269	0	0.8552943	0	0.4398186	0	0.8152789	0.00508044
1	72472613	Hapmap51826-BTA-34625	rs41628917	0.4363321	0	0.5550292	0	0.2999362	0	0.8619988	0.00762066
1	72502801	BTA-34624-no-rs	rs41602517	0.7413761	0	0.7171382	0	0.4218086	0	0.8691367	0.00762066
1	72536977	Hapmap60655-rs29025422	rs29025422	0.305385	0	0.6451457	0	0.429869	0	0.2914023	0.00508044
1	72565212	ARS-BFGL-NGS-117761	ss86335918	0.764217	0	0.8573071	0	0.6610181	0	0.7526978	0.0042337
1	72587546	ARS-BFGL-NGS-37507	ss86279358	0.8230182	0	0.4813835	0	0.664687	0	0.8045849	0.00508044
1	72956334	ARS-BFGL-NGS-118075	ss86341426	0.7633844	0	0.206579	0	0.1572498	0	0.3500334	0.00169348
1	73087573	ARS-BFGL-NGS-34176	ss86281640	0.8267019	0	0.682666	0	0.4219568	0.000922509	0.6004151	0.00254022
1	73119196	ARS-BFGL-NGS-78165	ss86308247	0.7963953	0	0.4151729	0	0.60455	0.000922509	0.6397772	0.00254022
1	73154505	ARS-BFGL-NGS-45476	ss86276175	0.8147528	0	0.8598628	0	0.04566913	0.000922509	0.8553362	0.030482642
1	73203150	ARS-BFGL-NGS-117741	ss86340583	0.764246	0	0.7994831	0	0.4897499	0.000922509	0.5420435	0.030482642
1	73249867	Hapmap42521-BTA-35582	rs41633660	0.5335557	0	0.7454637	0	0.3989577	0.000922509	0.4474318	0.031329382
1	73314637	Hapmap43559-BTA-35576	rs41633658	0.5252309	0	0.8115864	0	0.5422725	0	0.4690878	0.031329382
1	73357205	ARS-BFGL-NGS-72532	ss86302886	0.7984461	0	0.8222497	0	0.3791703	0	0.588496	0.031329382
1	73451903	ARS-BFGL-NGS-103884	ss86334054	0.8558819	0	0.8607968	0	0.5059446	0	0.8384023	0.0042337
1	73476448	ARS-BFGL-NGS-118725	ss86341435	0.761607	0	0.7914243	0	0.6195945	0	0.8196947	0.00592718
1	73562297	ARS-BFGL-NGS-94206	ss86324271	0.786001	0.001068376	0.7912769	0	0.604386	0	0.8035235	0.00592718
1	73596493	ARS-BFGL-NGS-112042	ss86340772	0.7749926	0.001068376	0.8405404	0	0.6839453	0	0.8146263	0.00508044
1	73624954	ARS-BFGL-NGS-100698	ss86330967	0.8587099	0.001068376	0.7803251	0	0.4288991	0	0.8340421	0.009314141
1	73659512	ARS-BFGL-NGS-59448	ss86290159	0.8072395	0.001068376	0.8574643	0	0.7391067	0	0.5410807	0.008467401
1	73730135	ARS-BFGL-NGS-25863	ss86319973	0.8355835	0.001068376	0.6318445	0	0.7227809	0	0.3258319	0.00592718
1	73786758	Hapmap41511-BTA-34652	rs41629731	0.5470384	0	0.8610574	0	0.7282359	0	0.8472817	0.00592718
1	74016192	ARS-BFGL-NGS-40388	ss86326563	0.8193467	0	0.6775156	0	0.7267448	0	0.6520373	0.00677392
1	74099263	Hapmap40716-BTA-34647	rs41628929	0.5556861	0	0.5371152	0	0.7017219	0	0.70794	0.00338696
1	74255434	Hapmap52010-BTA-34646	rs41628928	0.4349063	0	0.7410768	0	0.2062734	0.017527675	0.8048997	0.0042337
1	74318326	BTA-34645-no-rs	rs41628927	0.741269	0	0.2936056	0	0.4807785	0.017527675	0.3390415	0.00592718
1	74435894	BTA-35604-no-rs	rs41633671	0.741085	0	0.7952434	0	0.07130214	0.017527675	0.869686	0.00677392
1	74505016	ARS-BFGL-NGS-39750	ss86337840	0.8201016	0	0.851824	0	0.6050911	0.017527675	0.7781737	0.00592718
1	74540504	ARS-BFGL-NGS-93288	ss86323697	0.7864642	0	0.3609685	0	0.2939106	0.017527675	0.8786376	0.00508044
1	74569739	ARS-BFGL-NGS-25392	ss86284717	0.835915	0	0.8395642	0	0.5466029	0	0.7595016	0.0042337
1	74635915	Hapmap42919-BTA-35600	rs41633667	0.5292221	0	0.4792568	0	0.6754742	0	0.6055664	0.00254022
1	74675013	ARS-BFGL-BAC-73	ss105305520	0.8595446	0	0.7201119	0	0.7276252	0	0.6087697	0.00169348
1	74700817	ARS-BFGL-BAC-32073	ss105260074	0.8602969	0	0.7201119	0	0.7275989	0	0.6087697	0.00254022
1	74734703	ARS-BFGL-BAC-34001	ss105262209	0.8602025	0	0.7201119	0	0.72763	0	0.6087697	0.00338696
1	74760161	ARS-BFGL-NGS-114968	ss86336965	0.7698605	0	0.5003557	0	0.3973263	0	0.8544512	0.0042337
1	74797121	ARS-BFGL-NGS-53144	ss86284212	0.8124777	0	0.6756915	0	0.5017063	0	0.6406127	0.00508044
1	74825741	ARS-BFGL-NGS-23062	ss86323568	0.8376036	0	0.7897653	0	0.7006092	0	0.7961468	0.0042337
1	74957978	ARS-BFGL-NGS-32169	ss86306988	0.8292191	0	0.8116046	0	0.1692365	0	0.7424362	0.00254022
1	74979241	ARS-BFGL-BAC-36572	ss105265054	0.8597507	0	0.8327807	0	0.6426008	0	0.5749475	0.00254022
1	75042636	BTA-35628-no-rs	rs41580508	0.741085	0	0.8584208	0	0.3215085	0	0.7679449	0.00254022
1	75104988	UA-IFASA-4774	ss117963506	0.2563957	0	0.6523421	0	0.7188588	0	0.8164663	0.00169348
1	75135242	ARS-BFGL-NGS-114627	ss86339892	0.7704772	0	0.5775428	0	0.692906	0	0.8719484	0.00169348
1	75180498	BTA-35631-no-rs	rs41633677	0.741085	0	0.5179052	0	0.6606744	0	0.813352	0.00508044
1	75246290	ARS-BFGL-NGS-7099	ss86319145	0.7987289	0	0.5552123	0	0.6180274	0	0.8126066	0.00508044
1	75390599	Hapmap38109-BTA-36588	rs41630294	0.5741935	0	0.8573518	0	0.4367678	0	0.7805987	0.0042337
1	75668130	ARS-BFGL-NGS-4924	ss86310009	0.8133621	0	0.7867761	0	0.6499498	0	0.6574446	0.0042337
1	75815672	ARS-BFGL-NGS-90496	ss86321139	0.7885416	0	0.8579676	0	0.6384385	0	0.8786376	0.00508044
1	76074458	ARS-BFGL-NGS-37438	ss86311633	0.8231847	0	0.8039414	0	0.0575297	0	0.67967	0.00169348
1	76099438	ARS-BFGL-NGS-81861	ss86312351	0.7944875	0	0.8039414	0	0.0575297	0	0.67967	0.0042337
1	76155226	Hapmap39889-BTA-114934	rs41617926	0.5598852	0	0.8530746	0	0.06287072	0	0.8260541	0.00677392
1	76186337	Hapmap51396-BTA-114937	rs41617929	0.4430792	0	0.7824578	0	0.4451349	0	0.4807642	0.008467401
1	76229188	ARS-BFGL-NGS-37067	ss86329547	0.8236071	0	0.4482366	0	0.6557137	0	0.537188	0.010160881
1	76256572	Hapmap60658-rs29025870	rs29025870	0.305385	0.001068376	0.4382365	0	0.679147	0	0.708226	0.010160881
1	76291521	Hapmap51567-BTA-17154	rs41621765	0.4388507	0.001068376	0.7605692	0	0.1973948	0.004612546	0.6473358	0.00762066
1	76362569	Hapmap35190-BES10_Contig762_2071	ss117966412	0.5808708	0.001068376	0.7761479	0	0.6390971	0.004612546	0.7906587	0.00762066
1	76434293	Hapmap25308-BTA-153014	ss117966155	0.6116834	0.001068376	0.7038873	0	0.1362843	0.004612546	0.8152353	0.00677392
1	76505505	ARS-BFGL-NGS-116528	ss86338773	0.7665189	0.001068376	0.5749445	0	0.49378	0.004612546	0.726573	0.00508044
1	76527161	ARS-BFGL-NGS-34525	ss86308119	0.8263215	0	0.7891657	0	0.3685952	0.004612546	0.7268387	0.00508044
1	76556540	ARS-BFGL-NGS-15456	ss86315519	0.846438	0	0.8254687	0	0.2925899	0	0.7537549	0.0042337
1	76629388	ARS-BFGL-BAC-31478	ss105259413	0.8602969	0.001068376	0.6688988	0	0.6673458	0	0.8080447	0.0042337
1	76732789	Hapmap39961-BTA-100527	rs41600452	0.5598852	0.001068376	0.7120119	0	0.6353031	0	0.3922867	0.00338696
1	76817711	Hapmap59172-rs29012834	rs29012834	0.3287663	0.001068376	0.7721216	0	0.4919101	0	0.7269966	0.00338696
1	77188780	ARS-BFGL-NGS-64672	ss86293972	0.8039128	0.001068376	0.8567538	0	0.2909053	0	0.8438841	0.00592718
1	77235779	Hapmap42898-BTA-28764	rs41629270	0.5292334	0.002136752	0.415348	0	0.2083158	0	0.8786376	0.00677392
1	77317385	ARS-BFGL-NGS-30137	ss86341784	0.8313808	0.001068376	0.6301301	0	0.2622279	0	0.830211	0.00762066
1	77415588	ARS-BFGL-NGS-41839	ss86296452	0.8182765	0.001068376	0.7622626	0	0.5112295	0	0.8344052	0.011854361
1	77469637	ARS-BFGL-BAC-31487	ss105259423	0.8602969	0.002136752	0.7480007	0	0.2809082	0	0.7874793	0.011854361
1	77620415	Hapmap44063-BTA-36599	rs41603199	0.5190966	0.002136752	0.5675311	0	0.5680137	0	0.6884691	0.010160881
1	77643198	ARS-BFGL-NGS-1406	ss86274911	0.8481742	0.001068376	0.8300209	0	0.2630915	0	0.8152789	0.011854361
1	77706623	BTA-95639-no-rs	rs41598314	0.7186185	0.001068376	0.6529672	0	0.09400053	0	0.3963798	0.011007621
1	77735937	BTA-95638-no-rs	rs41664218	0.7186185	0.001068376	0.8474015	0	0.2019567	0	0.7834104	0.00677392
1	77789354	ARS-BFGL-BAC-31482	ss105259418	0.8602969	0	0.847045	0	0.7079117	0	0.872035	0.011007621
1	77874001	BTA-18708-no-rs	rs41623050	0.7480649	0	0.7644247	0	0.6035344	0	0.7667876	0.011007621
1	77938518	Hapmap50334-BTA-36619	rs41603203	0.4662759	0	0.6544273	0	0.4265025	0	0.4553807	0.009314141
1	77994924	ARS-BFGL-NGS-34347	ss86339066	0.8266595	0.001068376	0.6687825	0	0.6026323	0	0.2498774	0.008467401
1	78205573	Hapmap44231-BTA-36623	rs41582637	0.5178866	0.001068376	0.8017269	0	0.743616	0	0.8606638	0.012701101
1	78245999	BTA-36624-no-rs	rs41582638	0.7410528	0.001068376	0.5402683	0	0.4824369	0	0.2021668	0.00762066
1	78280008	Hapmap34720-BES7_Contig462_688	ss117966384	0.5822615	0.001068376	0.5756144	0.000785546	0.3385506	0	0.08923164	0.00677392
1	78320670	ARS-BFGL-NGS-4661	ss86318501	0.8140907	0.001068376	0.525453	0.000785546	0.1055504	0	0.1880587	0.013547841
1	78441351	ARS-BFGL-NGS-92711	ss86323031	0.7867457	0	0.1637165	0.000785546	0.5716859	0	0.4643964	0.012701101
1	78482029	Hapmap42923-BTA-36604	rs41630307	0.5291736	0	0.3616299	0.000785546	0.4893091	0	0.08260529	0.010160881
1	78603470	ARS-BFGL-NGS-80187	ss86310983	0.7956805	0	0.5534416	0.000785546	0.473175	0	0.4553807	0.011007621
1	78966222	Hapmap41244-BTA-36610	rs41630311	0.5485273	0	0.8591339	0	0.6407889	0	0.5525668	0.011854361
1	79060432	Hapmap48729-BTA-36615	rs41630315	0.489692	0	0.7332306	0	0.7143454	0	0.7593241	0.0042337
1	79110246	Hapmap58919-rs29009958	rs29009958	0.3391072	0	0.6874561	0	0.6750612	0	0.3483849	0.00592718
1	79173536	ARS-BFGL-NGS-56146	ss86286585	0.8096259	0	0.4793035	0	0.3238308	0	0.4044889	0.0042337
1	79595901	Hapmap39375-BTA-112108	rs41612214	0.5664538	0	0.8041681	0	0.4138522	0	0.6210445	0.00338696
1	79657036	Hapmap47180-BTA-112104	rs41612210	0.5052485	0	0.6344782	0	0.3523402	0	0.3927835	0.00508044
1	79783568	ARS-BFGL-NGS-13617	ss86290355	0.8484927	0.001068376	0.8113583	0	0.6127234	0	0.7195065	0.00508044
1	79908851	Hapmap26500-BTA-37512	rs41607668	0.6072417	0.010683761	0.2979211	0	0.04765613	0	0.3479453	0.0042337
1	79937591	ARS-BFGL-BAC-31500	ss105259439	0.8602969	0.010683761	0.8435026	0	0.5936773	0	0.755714	0.00677392
1	79972528	BTA-37493-no-rs	rs41634467	0.7406166	0.010683761	0.8089158	0	0.5395899	0	0.8770135	0.009314141
1	80050487	BTB-00034886	rs43244750	0.7145681	0.010683761	0.8153828	0	0.5046512	0.000922509	0.7363378	0.009314141
1	80110091	ARS-BFGL-NGS-47287	ss86276944	0.8139308	0.009615385	0.8323837	0	0.4538182	0.000922509	0.8770135	0.010160881
1	80132372	ARS-BFGL-NGS-119431	ss86338192	0.7593449	0	0.6901319	0	0.2378587	0.000922509	0.8112966	0.009314141
1	80155227	ARS-BFGL-BAC-33415	ss105261559	0.8602969	0	0.7384462	0	0.2032922	0.000922509	0.721771	0.00762066
1	80180424	BTB-00034743	rs43252102	0.7145681	0	0.8007401	0	0.6937716	0.000922509	0.7928773	0.00592718
1	80204226	Hapmap43564-BTA-36647	rs41582644	0.5252309	0	0.7257085	0.000785546	0.7397764	0.000922509	0.5812594	0.00508044
1	80254378	BTB-00034692	rs43252051	0.7146548	0	0.777403	0.000785546	0.7098016	0.000922509	0.8715102	0.0042337
1	80288508	Hapmap40722-BTA-36642	rs41603205	0.5554237	0	0.5336757	0.000785546	0.190212	0.000922509	0.7781486	0.0042337
1	80314815	BTA-112299-no-rs	rs41613221	0.7528882	0	0.8000222	0.000785546	0.5349946	0.000922509	0.8717284	0.0042337
1	80419712	ARS-BFGL-NGS-111725	ss86338828	0.7760208	0.001068376	0.6158268	0.000785546	0.7287845	0.000922509	0.6924567	0.0042337
1	80469987	ARS-BFGL-NGS-25522	ss86329338	0.8357345	0.001068376	0.7090253	0	0.6317764	0	0.8786376	0.00508044
1	80645629	BTB-00034294	rs43247266	0.7146548	0.001068376	0.8569085	0	0.4843715	0.000922509	0.8419453	0.00677392
1	80684922	Hapmap27043-BTA-36631	rs41606347	0.6044487	0.001068376	0.8358849	0	0.5744972	0.000922509	0.8222088	0.00762066
1	80774463	BTB-00034221	rs43245793	0.7146916	0.001068376	0.5745717	0	0.3927503	0.000922509	0.7522874	0.00677392
1	80812353	Hapmap51218-BTA-36630	rs41630320	0.4493907	0	0.5521566	0	0.6927378	0.000922509	0.7551329	0.00677392
1	80854329	BTB-00034202	rs43245775	0.7147101	0	0.7381537	0	0.673457	0.000922509	0.6947176	0.00508044
1	80883890	Hapmap49586-BTA-36632	rs41582641	0.4755357	0	0.8280433	0	0.6336042	0	0.7835573	0.00677392
1	80938505	ARS-BFGL-NGS-106728	ss86334768	0.8529483	0	0.7541072	0	0.7359865	0	0.7222447	0.00592718
1	80963024	ARS-BFGL-NGS-24966	ss86286874	0.835915	0	0.7304144	0	0.3078036	0	0.8619988	0.00592718
1	81022762	ARS-BFGL-NGS-68451	ss86298346	0.8007786	0	0.6425045	0	0.3026088	0	0.4335143	0.00508044
1	81062375	ARS-BFGL-NGS-113198	ss86336994	0.7726986	0	0.5552123	0	0.7097641	0	0.5538124	0.0042337
1	81085496	Hapmap51438-BTA-37566	rs41666794	0.4417372	0	0.6875386	0	0.2078538	0	0.7270251	0.00169348
1	81142207	ARS-BFGL-NGS-111888	ss86339823	0.7756616	0	0.6994282	0	0.5833384	0	0.8158054	0.00254022
1	81199060	BTB-00036018	rs43245574	0.7145143	0	0.779936	0	0.5567138	0	0.7768326	0.0042337
1	81242738	ARS-BFGL-NGS-100951	ss86330710	0.8582234	0	0.7879789	0	0.7232548	0	0.7859049	0.00677392
1	81283582	BTA-37567-no-rs	rs41634520	0.7406166	0	0.8087706	0	0.3074758	0	0.6713812	0.008467401
1	81318446	Hapmap41250-BTA-38429	rs41635167	0.5483234	0	0.8358247	0	0.707045	0	0.3927835	0.00762066
1	81376956	ARS-BFGL-NGS-38958	ss86307670	0.8209646	0	0.7963094	0	0.2700136	0	0.464993	0.00677392
1	81448073	ARS-BFGL-NGS-22536	ss86284959	0.8380424	0	0.8557551	0	0.6537461	0	0.3513656	0.00677392
1	81527609	BTB-00036138	rs43246393	0.7145143	0	0.7297309	0	0.1552874	0	0.7996205	0.00508044
1	81639876	Hapmap50131-BTA-85559	rs41660452	0.4695642	0	0.6376163	0	0.09082011	0	0.6703088	0.0042337
1	81683939	ARS-BFGL-NGS-103850	ss86333523	0.8559152	0	0.6967662	0	0.7270239	0	0.8786376	0.00508044
1	81761527	ARS-BFGL-NGS-19741	ss86316456	0.8414903	0	0.8472725	0	0.7371791	0	0.5121543	0.00508044
1	81829875	ARS-BFGL-NGS-1514	ss86274934	0.8469701	0	0.8301222	0	0.1747009	0	0.545939	0.0042337
1	81879312	ARS-BFGL-NGS-79990	ss86310174	0.7956805	0	0.6967662	0	0.07992992	0	0.4029478	0.00592718
1	82099085	BTA-38441-no-rs	rs41635177	0.7404205	0	0.8604506	0	0.3400651	0	0.7992814	0.00677392
1	82120062	ARS-BFGL-NGS-44794	ss86281729	0.8149635	0	0.8574931	0	0.2572513	0	0.7343764	0.00762066
1	82150267	BTA-38445-no-rs	rs41607724	0.7404205	0	0.8417823	0	0.2796308	0	0.7705498	0.009314141
1	82172393	BTA-01205-rs29012172	rs29012172	0.7583274	0.001068376	0.8488662	0	0.269941	0	0.7765108	0.009314141
1	82201456	ARS-BFGL-NGS-26946	ss86312025	0.8341932	0.002136752	0.7549978	0	0.1857143	0	0.7621982	0.00762066
1	82245378	Hapmap43250-BTA-37524	rs41576442	0.5274258	0.002136752	0.7468358	0	0.235977	0	0.7999246	0.00762066
1	82271201	BTB-00035080	rs43246044	0.7145143	0.002136752	0.7468358	0	0.235977	0	0.7999246	0.012701101
1	82298892	BTA-37523-no-rs	rs41634493	0.7406166	0.002136752	0.8344571	0	0.7285822	0	0.8018302	0.011007621
1	82377934	Hapmap44539-BTA-37518	rs41634489	0.5143524	0.001068376	0.652204	0	0.6654008	0	0.1798178	0.011854361
1	82400005	UA-IFASA-6360	ss117963531	0.2407359	0.001068376	0.8256161	0	0.3566347	0	0.3417949	0.012701101
1	82442199	Hapmap47934-BTA-38431	rs41635169	0.5011642	0.001068376	0.8362185	0	0.2264301	0	0.5822849	0.012701101
1	82490786	ARS-BFGL-NGS-96340	ss86326397	0.7845925	0.001068376	0.6584682	0	0.6886322	0	0.1698431	0.00592718
1	82521418	BTA-39532-no-rs	rs41640545	0.7402972	0.001068376	0.7089205	0	0.7229722	0	0.3670314	0.011007621
1	82553338	Hapmap49149-BTA-39529	rs41640542	0.4840393	0.001068376	0.8385154	0	0.5786791	0	0.4344587	0.009314141
1	82627068	Hapmap14994-rs29012500	rs29012500	0.6151653	0	0.7590903	0	0.3461799	0	0.3117843	0.00762066
1	82655036	ARS-BFGL-NGS-78633	ss86309089	0.7960312	0	0.7541072	0	0.6052249	0	0.7343764	0.00592718
1	82740462	ARS-BFGL-NGS-112626	ss86339204	0.7738911	0	0.8624581	0	0.09522763	0	0.5938708	0.00592718
1	82768682	Hapmap41856-BTA-39501	rs41639724	0.5427057	0	0.8624581	0	0.09522763	0	0.5938708	0
1	82797926	Hapmap53238-rs29021199	rs29021199	0.4175128	0	0.8512283	0	0.09421975	0	0.5749475	0
1	82822088	BTA-39503-no-rs	rs41639725	0.7402972	0	0.8590745	0	0.6478115	0.000922509	0.8786376	0
1	82843582	ARS-BFGL-NGS-17054	ss86307360	0.8445777	0	0.8530746	0	0.09429124	0.000922509	0.6210847	0
1	82871326	BTA-39510-no-rs	rs41608610	0.7402972	0	0.8530746	0	0.09429124	0.000922509	0.6210847	0.00084674
1	82904951	ARS-BFGL-NGS-106454	ss86334755	0.8531109	0	0.8570765	0	0.4538422	0.000922509	0.5624617	0.00169348
1	82938827	ARS-BFGL-NGS-116286	ss86337625	0.7668079	0	0.8009748	0	0.4550152	0.000922509	0.7325465	0.00254022
1	82984086	ARS-BFGL-NGS-71379	ss86301461	0.7986587	0	0.6967662	0	0.2567657	0	0.384705	0.0042337
1	83017465	Hapmap42929-BTA-39525	rs41581433	0.5288243	0	0.7838357	0	0.6265455	0	0.8773569	0.00508044
1	83042555	BTA-39523-no-rs	rs41640540	0.7402972	0	0.7838357	0	0.6265455	0.000922509	0.8773569	0.00508044
1	83072761	BTA-39521-no-rs	rs41640538	0.7402972	0	0.4536486	0	0.696324	0.000922509	0.6494245	0.00508044
1	83113692	BTA-39518-no-rs	rs41640535	0.7402972	0	0.8033659	0.000785546	0.6290161	0.000922509	0.8024653	0.00592718
1	83141650	ARS-BFGL-NGS-56254	ss86287067	0.809525	0	0.8601538	0.000785546	0.3502118	0.000922509	0.596142	0.0042337
1	83288915	BTB-01187540	rs42341093	0.6615934	0	0.7222995	0.000785546	0.4160805	0.000922509	0.8211309	0.00508044
1	83315143	Hapmap55227-rs29009709	rs29009709	0.3907902	0.002136752	0.7222995	0.000785546	0.4160805	0	0.8211309	0.0042337
1	83342655	BTB-01777594	rs42889182	0.628698	0.002136752	0.861877	0.000785546	0.446123	0	0.7583214	0.0042337
1	83367805	Hapmap41177-BTA-120413	rs41602360	0.5497112	0.002136752	0.8284967	0	0.2271122	0	0.859345	0.0042337
1	83402940	BTB-01187501	rs42341055	0.6616068	0.002136752	0.8571363	0	0.3990674	0	0.7048045	0.00508044
1	83430530	Hapmap47824-BTA-107197	rs41616008	0.501479	0.002136752	0.781756	0	0.4570684	0	0.7155594	0.0042337
1	83459606	Hapmap53346-ss46526210	rs41255350	0.4157674	0	0.8448108	0	0.7370759	0	0.5106023	0.0042337
1	83499181	ARS-BFGL-NGS-61854	ss86292310	0.8050709	0	0.7051602	0	0.6631796	0	0.8186864	0.00592718
1	83544203	BTB-01187418	rs42346865	0.6616068	0	0.8591339	0	0.4844164	0	0.6464758	0.0042337
1	83575092	ARS-BFGL-NGS-50379	ss86280665	0.8129549	0	0.7378402	0	0.1600787	0	0.3802997	0.00592718
1	83620958	Hapmap54984-rs29020611	rs29020611	0.394154	0	0.7141581	0	0.7220337	0	0.6440616	0.00592718
1	83718412	BTB-01187109	rs42344261	0.6616068	0	0.8017269	0	0.367829	0	0.6047439	0.010160881
1	83751111	BTA-107196-no-rs	rs41672105	0.7546921	0	0.8475574	0	0.614128	0	0.4993052	0.008467401
1	83793212	BTB-00035766	rs43250826	0.7145143	0	0.8465538	0	0.2736443	0	0.3796347	0.009314141
1	83842132	Hapmap42233-BTA-49670	rs41579176	0.5372693	0	0.7476162	0	0.6651341	0	0.8616879	0.00677392
1	83964513	ARS-BFGL-NGS-19217	ss86327992	0.8418725	0	0.7831435	0	0.105783	0.01199262	0.7287637	0.00592718
1	83986617	Hapmap30916-BTA-91383	rs41604955	0.5959697	0	0.8367857	0	0.5543114	0.01199262	0.8370381	0.00169348
1	84010214	ARS-BFGL-NGS-111849	ss86340333	0.7759078	0.001068376	0.6419723	0	0.05888763	0.01199262	0.8397705	0.00254022
1	84071804	BTB-01059241	rs42215216	0.6703631	0.001068376	0.836159	0	0.5214704	0.01199262	0.6365342	0.00084674
1	84119387	Hapmap49142-BTA-38495	rs41635201	0.4842194	0.001068376	0.8361751	0	0.3163779	0.01199262	0.7697164	0.00169348
1	84213943	BTA-38502-no-rs	rs41635208	0.7404066	0.001068376	0.5876896	0	0.6601036	0	0.6390511	0.00169348
1	84234969	ARS-BFGL-NGS-14913	ss86338294	0.8470129	0.002136752	0.5876896	0	0.6600164	0	0.6390511	0.00254022
1	84289929	ARS-BFGL-NGS-68869	ss86298985	0.8004168	0.001068376	0.7194553	0	0.5333269	0	0.8442467	0.00338696
1	84314502	ARS-BFGL-NGS-98669	ss86329397	0.7826367	0.001068376	0.6724598	0	0.7100575	0.000922509	0.8150099	0.0042337
1	84365430	ARS-BFGL-NGS-27316	ss86317649	0.8340378	0.001068376	0.8175519	0	0.6051959	0.001845018	0.7757667	0.00338696
1	84394164	Hapmap40421-BTA-39479	rs41639705	0.5577691	0.004273504	0.8591339	0	0.3217243	0.007380074	0.8195054	0.00592718
1	84415672	ARS-BFGL-NGS-69661	ss86299947	0.8002149	0.003205128	0.8529593	0	0.3174222	0.007380074	0.8496136	0.00592718
1	84438165	BTB-00037209	rs43248063	0.7142534	0.003205128	0.6489266	0	0.2368701	0.007380074	0.5909964	0.0042337
1	84461726	BTA-39489-no-rs	rs41639715	0.7402972	0.003205128	0.7671769	0	0.7143804	0.006457565	0.7651714	0.00338696
1	84528382	ARS-BFGL-NGS-2950	ss86308120	0.832462	0.003205128	0.5507593	0	0.2102716	0.005535055	0.6863052	0.0042337
1	84578824	BTB-00036349	rs43248004	0.714429	0	0.739873	0	0.3946312	0	0.596142	0.00169348
1	84630641	ARS-BFGL-NGS-5044	ss86328397	0.8129549	0	0.7675166	0	0.3854327	0	0.7630529	0.00169348
1	84664648	ARS-BFGL-NGS-35667	ss86306123	0.8247845	0	0.4725244	0	0.6175429	0	0.8197968	0.00254022
1	84722208	ARS-BFGL-NGS-64789	ss86295432	0.8039128	0	0.8087706	0	0.557575	0	0.7928667	0.0042337
1	84809474	Hapmap23583-BTA-124292	ss117966112	0.6139026	0	0.6616997	0	0.6312286	0	0.8719484	0.00592718
1	85130150	Hapmap49141-BTA-38455	rs41635180	0.4842194	0	0.810514	0	0.7072558	0	0.8049458	0.00677392
1	85161430	ARS-BFGL-NGS-116572	ss86339392	0.7661597	0	0.7345303	0	0.7050298	0	0.7276649	0.00592718
1	85182073	Hapmap39022-BTA-38447	rs41578805	0.5677837	0.001068376	0.7408592	0	0.7397618	0	0.8786376	0.00677392
1	85264719	Hapmap41527-BTA-38460	rs41603780	0.5469904	0.002136752	0.5675311	0	0.7414684	0	0.8786376	0.00762066
1	85439534	Hapmap40527-BTA-38457	rs41635181	0.5569643	0.002136752	0.8537935	0	0.1621159	0	0.8284426	0.00508044
1	85694937	ARS-BFGL-NGS-104692	ss86335367	0.8549445	0.002136752	0.7872526	0	0.105783	0	0.8355741	0.00677392
1	85719580	BTB-00036444	rs43249099	0.7143999	0.003205128	0.7333488	0	0.7347698	0	0.8786376	0.011007621
1	85798175	BTB-01702174	rs42820814	0.6335597	0.002136752	0.8590745	0	0.121191	0	0.6547923	0.009314141
1	85819756	BTB-01702150	rs42820790	0.6335676	0.00534188	0.8507825	0	0.1843052	0	0.6652281	0.015241321
1	85933299	ARS-BFGL-NGS-22690	ss86283027	0.8380424	0.034188034	0.5971745	0	0.6702938	0.639298893	0.7269015	0.015241321
1	85954530	BTB-01431374	rs42548511	0.6473442	0.034188034	0.7877776	0	0.09123832	0.639298893	0.6144072	0.013547841
1	85988055	ARS-BFGL-NGS-4047	ss86289851	0.8192992	0.033119658	0.7916007	0	0.09522763	0.639298893	0.6571666	0.015241321
1	86052864	BTB-01431442	rs42549376	0.647326	0.033119658	0.6874561	0	0.6498052	0.639298893	0.6014553	0.016934801
1	86078937	Hapmap47779-BTA-92798	rs41662251	0.5015057	0.02991453	0.8581253	0	0.107163	0.639298893	0.5143466	0.012701101
1	86164725	Hapmap38311-BTA-39536	rs41581435	0.57358	0.001068376	0.7554749	0	0.266494	0	0.8786376	0.014394581
1	86222951	Hapmap44071-BTA-39540	ss117966446	0.5190966	0.001068376	0.7801077	0	0.1034397	0	0.503788	0.013547841
1	86277311	BTA-39546-no-rs	rs41581439	0.7402972	0.001068376	0.7090253	0	0.5784526	0	0.6119248	0.009314141
1	86322889	ARS-BFGL-NGS-118640	ss86340798	0.7619388	0.001068376	0.652612	0	0.4786205	0	0.756712	0.009314141
1	86371827	BTB-00038173	rs43246311	0.714194	0.001068376	0.7468358	0	0.5368854	0	0.8211181	0.00508044
1	86603914	BTA-39548-no-rs	rs41581441	0.7402972	0.001068376	0.7776264	0	0.07337555	0	0.741274	0.00592718
1	86748746	Hapmap55404-rs29024815	rs29024815	0.3880767	0.001068376	0.8589939	0	0.1110106	0	0.8452012	0.016934801
1	86979061	Hapmap33711-BTA-124326	ss117966358	0.585615	0.001068376	0.6937421	0	0.7363432	0	0.8718569	0.016088061
1	87122551	ARS-BFGL-NGS-117410	ss86339905	0.764469	0.001068376	0.8031586	0	0.4945484	0	0.4899588	0.015241321
1	87181372	Hapmap42933-BTA-40454	rs41604794	0.5287161	0	0.7017723	0	0.6651714	0	0.8786376	0.016934801
1	87338372	ARS-BFGL-NGS-54077	ss86284720	0.8119285	0	0.6082867	0	0.4206149	0	0.7521453	0.015241321
1	87386242	BTB-00038446	rs43248683	0.7141889	0	0.5190757	0	0.4787766	0	0.7965432	0.0042337
1	87457262	BTB-00037084	rs43247039	0.7142534	0	0.4482366	0	0.7220337	0	0.434223	0.00762066
1	87485098	ARS-BFGL-NGS-58323	ss86288932	0.8074817	0	0.5190757	0	0.4787766	0.000922509	0.7965432	0.00677392
1	87563646	BTB-00037008	rs43245663	0.7142534	0	0.6862411	0	0.5612555	0.000922509	0.5761639	0.00592718
1	87774882	ARS-BFGL-BAC-34208	ss105262438	0.8601213	0	0.7749697	0	0.1195852	0.000922509	0.5112072	0.00508044
1	87845375	Hapmap43254-BTA-38489	rs41578817	0.5272295	0	0.8039414	0	0.2340007	0.000922509	0.7894828	0.00508044
1	87872449	BTA-38487-no-rs	rs41578815	0.7404066	0	0.8275801	0	0.4935848	0.000922509	0.6703088	0.00084674
1	87904074	BTB-00036985	rs43245640	0.7142534	0	0.8007352	0.000785546	0.3869068	0	0.5300805	0.00338696
1	87970511	BTB-00036965	rs43244720	0.7142671	0	0.7504981	0.000785546	0.6486501	0	0.7250171	0.0042337
1	88023753	ARS-BFGL-NGS-115710	ss86341156	0.7681258	0	0.7652203	0.000785546	0.6226042	0	0.6337692	0.0042337
1	88069859	Hapmap48736-BTA-38482	rs41635194	0.489692	0	0.7945115	0.000785546	0.581943	0	0.407867	0.00508044
1	88181051	ARS-BFGL-NGS-72201	ss86301450	0.7984461	0	0.7726339	0.000785546	0.4782413	0	0.8410126	0.00592718
1	88204957	ARS-BFGL-NGS-82014	ss86313031	0.7944055	0	0.7466292	0	0.5390082	0	0.8594896	0.0042337
1	88245891	BTB-00036683	rs43251938	0.7143999	0	0.7388753	0	0.5600004	0	0.6076784	0.00338696
1	88292011	ARS-BFGL-NGS-110543	ss86341483	0.7785754	0	0.8591906	0	0.7312998	0	0.7559485	0.0042337
1	88314986	BTB-00036784	rs43252439	0.7143999	0	0.6678896	0	0.6184861	0	0.7692154	0.0042337
1	88336774	Hapmap45277-BTA-38474	rs41635187	0.5118649	0	0.6192289	0	0.7363188	0	0.6348483	0.00338696
1	88357867	BTA-38473-no-rs	rs41635186	0.7404177	0	0.8160772	0	0.4641708	0	0.691885	0.00254022
1	88395149	BTA-38476-no-rs	rs41603781	0.7404177	0	0.8000222	0	0.3285424	0	0.857816	0.00254022
1	88526760	ARS-BFGL-BAC-6363	ss105295110	0.8595641	0	0.7100537	0	0.2273349	0	0.7043839	0.00508044
1	88603117	Hapmap52334-rs29027507	rs29027507	0.4298878	0	0.8595402	0	0.7310525	0	0.6737322	0.00762066
1	88871763	ARS-BFGL-NGS-13673	ss86307016	0.8484927	0	0.7384462	0	0.6655568	0	0.4318509	0.009314141
1	88892609	ARS-BFGL-BAC-33122	ss105261235	0.8602969	0	0.8381996	0	0.4064204	0	0.8786376	0.011007621
1	88922699	ARS-BFGL-NGS-20558	ss86321367	0.8408568	0	0.7016113	0	0.5333933	0	0.8645589	0.011007621
1	89007280	BTB-02052555	rs43153476	0.6165156	0	0.5857716	0	0.6686953	0	0.523711	0.009314141
1	89041799	Hapmap59015-rs29021588	rs29021588	0.3367843	0	0.6144115	0	0.5543114	0	0.7105763	0.00677392
1	89082974	BTB-00038588	rs43249325	0.7141889	0	0.7503769	0	0.3255578	0	0.6513967	0.00762066
1	89161164	Hapmap49096-BTA-25573	rs41575337	0.4842194	0	0.4426865	0	0.7114713	0	0.6863142	0.00592718
1	89221640	BTB-00038586	rs43249323	0.7141889	0	0.6475928	0	0.2370279	0	0.5472507	0.00592718
1	89292440	BTA-13139-rs29018103	rs29018103	0.7497168	0	0.5745717	0	0.5939724	0	0.410943	0.00592718
1	89347107	BTB-01858021	rs42967263	0.6271127	0	0.7952434	0	0.5942235	0	0.8219763	0.00508044
1	89393592	ARS-BFGL-NGS-152	ss86273657	0.8469221	0	0.6612344	0	0.5336644	0	0.7436245	0.00508044
1	89430809	Hapmap44359-BTA-25574	rs41630469	0.5161905	0	0.7052744	0	0.5265281	0	0.8655246	0.0042337
1	89458551	BTA-122780-no-rs	rs41620681	0.7501475	0	0.3658989	0	0.6447246	0	0.4711915	0.0042337
1	89489653	BTA-25575-no-rs	rs41630470	0.7447461	0	0.6892287	0	0.5619137	0	0.6588292	0.00338696
1	89509672	ARS-BFGL-NGS-105257	ss86286921	0.8543889	0	0.6467984	0	0.3107887	0	0.6187192	0.00338696
1	89611099	Hapmap47477-BTA-103865	rs41609768	0.5044057	0.001068376	0.33569	0	0.283414	0	0.3744091	0.00254022
1	89646907	BTA-103871-no-rs	rs41568144	0.7559171	0.001068376	0.8596868	0	0.5816436	0	0.8209354	0.00338696
1	89677286	Hapmap54455-rs29016036	rs29016036	0.3989261	0.001068376	0.8624614	0	0.1540936	0	0.7892102	0.00338696
1	89710443	ARS-BFGL-NGS-114428	ss86338266	0.7710694	0.001068376	0.8588912	0	0.189094	0	0.8673782	0.00338696
1	89771787	Hapmap47817-BTA-104461	rs41610645	0.5015057	0.001068376	0.7500917	0	0.5747052	0	0.735563	0.0042337
1	89978975	Hapmap57808-rs29009859	rs29009859	0.3597299	0	0.7252792	0	0.4674312	0	0.7158863	0.0042337
1	90015794	BTB-00039314	rs43248805	0.7141754	0	0.8140045	0	0.509241	0	0.4264529	0.00338696
1	90156639	BTB-00039253	rs43248747	0.7141889	0	0.7052744	0	0.6750538	0	0.4649066	0.00338696
1	90183076	ARS-BFGL-NGS-112470	ss86338956	0.7741795	0	0.6448565	0	0.5811898	0	0.7830224	0.00677392
1	90233259	Hapmap54781-rs29010500	rs29010500	0.3979035	0	0.8037637	0	0.6678607	0	0.7716984	0.00592718
1	90333020	BTA-40510-no-rs	rs41635702	0.739738	0	0.8483265	0	0.5999069	0	0.8126248	0.011007621
1	90360311	BTB-01349174	rs42468701	0.6513707	0	0.772324	0	0.7350514	0	0.8291409	0.013547841
1	90411585	BTA-40495-no-rs	rs41635687	0.739738	0	0.8405014	0	0.645712	0	0.6064475	0.012701101
1	90514214	Hapmap58015-rs29026448	rs29026448	0.3579963	0	0.4661116	0	0.2283823	0	0.8221329	0.008467401
1	90611548	BTA-40481-no-rs	rs41635677	0.739738	0	0.6513434	0	0.6447675	0	0.7559485	0.009314141
1	90663470	BTB-01195945	rs42353559	0.6607884	0.001068376	0.7978502	0	0.5612555	0.005535055	0.8723721	0.00338696
1	90760335	BTA-108728-no-rs	rs41570902	0.7542577	0.001068376	0.7571755	0	0.0219971	0.005535055	0.6588292	0.00254022
1	90792114	BTB-01195902	rs42352716	0.6607884	0.001068376	0.4985588	0	0.1327647	0.005535055	0.537773	0.00254022
1	90839077	Hapmap47529-BTA-122384	rs41625673	0.5043289	0.001068376	0.7588709	0	0.5902071	0.006457565	0.3242903	0.00338696
1	90880213	BTB-01196345	rs42357756	0.6607884	0.001068376	0.604379	0	0.650556	0.006457565	0.3418741	0.0042337
1	90921200	ARS-BFGL-NGS-94042	ss86324322	0.786001	0	0.6431617	0	0.3152066	0.000922509	0.4324206	0.00508044
1	90954551	BTB-01196514	rs42359025	0.6605082	0	0.8421598	0	0.625212	0.000922509	0.8712889	0.00508044
1	91027727	Hapmap27729-BTA-108726	rs43708918	0.6008259	0	0.8527301	0	0.5724925	0.000922509	0.6459319	0.00508044
1	91071910	BTB-01196775	rs42351089	0.6605082	0	0.6843594	0	0.6690057	0	0.8771458	0.0042337
1	91104639	BTB-01196862	rs42351876	0.6605082	0	0.6658822	0	0.7071965	0	0.7677324	0.00338696
1	91158627	BTB-01196519	rs42349633	0.6605082	0	0.8465538	0	0.6661353	0	0.849466	0.00254022
1	91187326	BTB-00040563	rs43249651	0.7141754	0	0.7967003	0	0.3316141	0	0.8786376	0.00084674
1	91220015	BTB-00040624	rs43249712	0.7141754	0	0.7694541	0	0.3693414	0	0.8786376	0.00084674
1	91266094	BTA-119425-no-rs	rs41617724	0.7514036	0	0.8150069	0	0.445051	0	0.8786376	0.00169348
1	91351003	UA-IFASA-7467	ss117963546	0.2005653	0	0.6937421	0	0.5169004	0	0.5104253	0.00084674
1	91380605	BTA-88734-no-rs	rs41658553	0.721668	0	0.6921788	0	0.5678388	0	0.494884	0.00338696
1	91440773	ARS-BFGL-NGS-107398	ss86293068	0.8526229	0	0.8483265	0	0.4653538	0	0.8632651	0.0042337
1	91478127	Hapmap51446-BTA-41504	rs41641200	0.4409929	0	0.5492423	0	0.7203311	0	0.8479943	0.00762066
1	91501098	ARS-BFGL-NGS-23253	ss86294272	0.8374331	0	0.7052744	0.000785546	0.6593344	0	0.8448068	0.00762066
1	91541557	Hapmap27148-BTA-124406	ss117966205	0.604055	0	0.8133381	0.000785546	0.3753549	0	0.3578063	0.008467401
1	91625391	ARS-BFGL-NGS-29136	ss86319735	0.832748	0	0.404465	0.001571092	0.6870186	0	0.5327111	0.00592718
1	91721439	ARS-BFGL-NGS-25311	ss86337783	0.835915	0	0.7067224	0.001571092	0.4437481	0	0.726573	0.00508044
1	91761868	BTB-00041036	rs43246622	0.7141754	0	0.2640045	0.001571092	0.7333375	0	0.3300677	0.00338696
1	91802143	BTA-41494-no-rs	rs41641198	0.7391192	0	0.4507286	0.000785546	0.7272016	0	0.493183	0.00338696
1	91848224	Hapmap51445-BTA-41490	rs41576315	0.4409929	0	0.6641878	0.000785546	0.7383403	0	0.7313887	0.00254022
1	91916661	ARS-BFGL-NGS-3794	ss86315157	0.8228	0	0.5371152	0	0.3131253	0	0.4216149	0.00592718
1	91952264	BTB-00040808	rs43250493	0.7141754	0	0.7678668	0	0.674641	0	0.5986777	0.00677392
1	91985875	Hapmap41534-BTA-41482	rs41641190	0.5468663	0	0.7478322	0	0.6033042	0	0.5876667	0.00677392
1	92039958	ARS-BFGL-NGS-78317	ss86308858	0.796307	0	0.401842	0	0.2532084	0	0.8786376	0.00592718
1	92111007	BTA-41479-no-rs	rs41641189	0.7391192	0	0.8570614	0	0.5896362	0	0.4647072	0.00592718
1	92198140	BTA-41478-no-rs	rs41576309	0.7391192	0	0.7480007	0	0.332726	0	0.3091602	0.00254022
1	92272317	ARS-BFGL-NGS-12933	ss86278790	0.8493277	0	0.48732	0	0.5421899	0	0.5812594	0.00338696
1	92297145	ARS-BFGL-NGS-11919	ss86286316	0.8498547	0	0.5391113	0	0.5051321	0	0.6026046	0.00338696
1	92325176	ARS-BFGL-BAC-36098	ss105264530	0.8598068	0	0.7567189	0	0.6911748	0	0.7794836	0.00338696
1	92348088	Hapmap48236-BTA-17964	rs41623976	0.49534	0	0.861587	0	0.5838008	0	0.8786376	0.0042337
1	92433977	Hapmap60827-rs29019866	rs29019866	0.3003488	0	0.6967662	0	0.3973263	0	0.7656358	0.00677392
1	92476463	Hapmap49986-BTA-41525	rs41605771	0.4716037	0	0.7328176	0	0.662106	0	0.7473142	0.009314141
1	92568842	Hapmap30020-BTA-150228	ss117966281	0.5974589	0	0.6568451	0	0.3339117	0	0.8456484	0.008467401
1	92589739	Hapmap46543-BTA-94613	rs41660693	0.5097165	0	0.863106	0	0.72966	0.000922509	0.5266966	0.008467401
1	92627088	BTA-94619-no-rs	rs41615034	0.7194336	0	0.7158891	0	0.7033973	0.000922509	0.8072424	0.008467401
1	92669976	Hapmap54568-rs29010311	rs29010311	0.3989261	0	0.7331384	0	0.4017359	0.000922509	0.8423562	0.00677392
1	92700621	BTA-94612-no-rs	rs41596559	0.7194336	0	0.771159	0	0.7071965	0.000922509	0.5918577	0.0042337
1	92735975	Hapmap28877-BTA-24431	rs41598608	0.598564	0	0.8530746	0.000785546	0.7301272	0.000922509	0.5106023	0.0042337
1	92762692	BTA-24432-no-rs	rs41633772	0.745227	0	0.852656	0.000785546	0.6866343	0	0.6556385	0.0042337
1	92786888	Hapmap44640-BTA-24435	rs41633775	0.5131583	0	0.7484114	0.000785546	0.6805654	0	0.7928982	0.00338696
1	92823719	Hapmap55511-rs29010538	rs29010538	0.3836495	0	0.8256161	0.000785546	0.4357779	0	0.821534	0.00338696
1	92898202	BTB-01331667	rs42459491	0.6532145	0	0.5146792	0.000785546	0.7282771	0	0.83364	0.00254022
1	92920047	BTB-01331698	rs42459522	0.6532145	0	0.6629313	0	0.5672097	0	0.8502904	0.00169348
1	92965211	BTB-01331738	rs42460562	0.6532145	0	0.7516516	0	0.691592	0	0.8737476	0.00169348
1	93007750	ARS-BFGL-NGS-60701	ss86290885	0.8062543	0	0.8413017	0	0.6390289	0	0.8786376	0.00254022
1	93154369	BTB-01846098	rs42957786	0.6274736	0	0.7388753	0.000785546	0.4357779	0	0.7965346	0.0042337
1	93263037	BTA-24073-no-rs	rs41580687	0.7456277	0	0.7781945	0.000785546	0.5764476	0	0.8248542	0.0042337
1	93283601	Hapmap41804-BTA-24071	rs41580685	0.5444335	0	0.5304374	0.000785546	0.6033042	0	0.8660395	0.00677392
1	93311608	ARS-BFGL-NGS-67044	ss86297976	0.8016287	0	0.7668906	0.000785546	0.6672621	0	0.7970854	0.008467401
1	93418567	BTB-01342372	rs42465953	0.6519837	0	0.7468358	0.000785546	0.5543075	0	0.8184325	0.00762066
1	93450163	ARS-BFGL-BAC-36911	ss105265431	0.859676	0	0.8276509	0	0.6136288	0	0.6023522	0.00762066
1	93479597	ARS-BFGL-BAC-36910	ss105265430	0.859676	0	0.8417823	0	0.6014513	0	0.6487421	0.00677392
1	93572606	ARS-BFGL-NGS-20424	ss86323079	0.8410258	0	0.8271376	0	0.7032857	0	0.5218454	0.00762066
1	93599282	BTB-01762766	rs42871690	0.6293024	0	0.7232483	0	0.6609295	0	0.6076601	0.00592718
1	93621040	BTB-01762784	rs42871708	0.6293024	0	0.7698926	0	0.4172851	0	0.5145724	0.013547841
1	93721559	ARS-BFGL-NGS-54694	ss86285031	0.8109118	0	0.7991734	0	0.6495182	0	0.6962991	0.011007621
1	93749466	BTB-02064590	rs43169096	0.6162259	0	0.7921868	0	0.6681756	0	0.374942	0.011007621
1	93782655	ARS-BFGL-NGS-115400	ss86337313	0.7689134	0	0.8017269	0	0.6747195	0	0.6718147	0.00762066
1	93805922	Hapmap34097-BES3_Contig167_336	ss117966377	0.5842216	0	0.8513924	0	0.3188959	0	0.5390648	0.009314141
1	93887502	BTB-01748272	rs42864406	0.6301506	0	0.7893687	0	0.7034894	0	0.7444115	0.00169348
1	93920926	BTA-118144-no-rs	rs41619569	0.7518126	0	0.8026507	0	0.7362966	0	0.872035	0.00169348
1	93945351	BTA-112211-no-rs	rs41613169	0.7528882	0	0.8236775	0	0.7387864	0	0.8770154	0.00254022
1	93993442	BTA-24325-no-rs	rs41581855	0.745227	0.001068376	0.8534568	0	0.4903474	0	0.7804081	0.00254022
1	94027674	BTB-01331221	rs42455248	0.6532145	0.001068376	0.7496593	0	0.7288156	0	0.6063401	0.00169348
1	94052771	BTB-01331173	rs42454500	0.6532145	0.001068376	0.8160772	0	0.7282013	0	0.4455629	0.00254022
1	94078581	BTB-01211220	rs42369181	0.6589627	0.001068376	0.7362572	0	0.6050445	0	0.7511953	0.00338696
1	94216216	BTA-111161-no-rs	rs41619040	0.7538379	0.001068376	0.8125271	0	0.7004669	0	0.6874882	0.00338696
1	94303131	ARS-BFGL-NGS-39699	ss86280345	0.8201316	0	0.8481903	0	0.7389041	0	0.8532452	0.00338696
1	94336480	Hapmap26451-BTA-156064	ss117966183	0.607555	0	0.8609306	0	0.6947285	0	0.8114756	0.00254022
1	94369685	Hapmap52705-rs29019397	rs29019397	0.4261179	0	0.8491856	0	0.3424791	0	0.8350325	0.00169348
1	94409184	ARS-BFGL-NGS-23990	ss86324636	0.836871	0	0.8381996	0	0.5643901	0	0.682202	0.00169348
1	94552473	BTA-17925-no-rs	rs41575292	0.7483865	0	0.6471463	0	0.6562063	0	0.8764603	0.00084674
1	94653902	BTA-17923-no-rs	rs41570264	0.7484504	0	0.8599021	0	0.7090805	0	0.6410828	0.00254022
1	94697346	Hapmap53960-rs29016796	rs29016796	0.4056658	0	0.8432983	0	0.7302251	0	0.7782408	0.0042337
1	94762863	BTA-17929-no-rs	rs41575296	0.7483865	0	0.7077525	0	0.5577021	0	0.8390899	0.00508044
1	94931080	Hapmap40307-BTA-42417	rs41635504	0.5587357	0	0.831709	0	0.6392611	0	0.8484284	0.008467401
1	94958244	BTA-07846-rs29027508	rs29027508	0.7572659	0	0.5360553	0	0.6843662	0	0.6365342	0.010160881
1	95082340	Hapmap50358-BTA-42427	rs41570602	0.4659906	0	0.6875386	0	0.4143071	0	0.7494342	0.009314141
1	95279844	ARS-BFGL-NGS-107347	ss86280743	0.8526994	0	0.6807451	0	0.4481582	0	0.4345328	0.008467401
1	95317236	BTA-48243-no-rs	rs41639495	0.7367869	0	0.8280433	0	0.4084103	0	0.8472012	0.00762066
1	95456256	Hapmap61079-rs29013410	rs29013410	0.2981617	0	0.8256161	0	0.614128	0	0.6699327	0.00508044
1	95518231	Hapmap42952-BTA-48143	rs41583899	0.5286776	0	0.8541858	0	0.1716777	0	0.6294216	0.00338696
1	95653468	ARS-BFGL-BAC-36880	ss105265396	0.859676	0	0.823295	0	0.6170043	0	0.5027378	0.0042337
1	95690573	Hapmap49190-BTA-48142	rs41583898	0.4839345	0	0.8074221	0	0.7389619	0	0.7908234	0.0042337
1	95731009	ARS-BFGL-BAC-36877	ss105265392	0.859676	0	0.8362185	0	0.501908	0	0.5479002	0.00762066
1	95777552	Hapmap55432-rs29009621	rs29009621	0.3844456	0	0.5518618	0	0.6013832	0	0.6082216	0.00592718
1	95898816	Hapmap42235-BTA-50604	rs41601600	0.5372693	0	0.7945115	0	0.6002236	0	0.3401119	0.00592718
1	95930224	BTB-00768631	rs41930908	0.6794571	0	0.8087706	0	0.1785295	0	0.8180097	0.0042337
1	95972034	Hapmap24383-BTA-158893	ss117966137	0.6127876	0	0.8243905	0	0.174314	0	0.7203683	0.0042337
1	96000461	BTB-01087150	rs42244826	0.6682435	0	0.8512283	0	0.6728421	0	0.7993461	0.00169348
1	96075932	Hapmap42095-BTA-120006	rs41571527	0.5405972	0	0.8234811	0	0.402191	0	0.7261791	0.00169348
1	96129507	ARS-BFGL-NGS-14083	ss86317537	0.8481577	0	0.84421	0	0.5877679	0	0.628856	0.00169348
1	96151470	ARS-BFGL-NGS-104582	ss86334953	0.8553028	0	0.684409	0	0.7276088	0	0.8200464	0.00169348
1	96182881	ARS-BFGL-NGS-106939	ss86288878	0.8529483	0	0.5208333	0	0.6843662	0	0.8154173	0.00084674
1	96228588	BTB-01086885	rs42243461	0.6682435	0	0.7429023	0	0.6727304	0	0.7095701	0.00084674
1	96288959	ARS-BFGL-NGS-80214	ss86310041	0.7956805	0	0.7577878	0	0.723724	0	0.8753111	0.00169348
1	96315405	BTB-01793064	rs42910143	0.6283613	0	0.8078769	0	0.5003934	0	0.7198529	0.00169348
1	96337881	BTB-01086841	rs42243124	0.6682435	0.001068376	0.8128087	0	0.5894089	0.000922509	0.7651714	0.00169348
1	96379264	BTB-01086812	rs42243095	0.6682435	0.002136752	0.781574	0	0.2026671	0.000922509	0.4914353	0.0042337
1	96408611	BTB-01086804	rs42243087	0.6682435	0.002136752	0.6924647	0	0.1408328	0.000922509	0.7589256	0.00677392
1	96436595	BTB-01086791	rs42243074	0.6682435	0.002136752	0.5781824	0	0.05462039	0.000922509	0.3803967	0.00677392
1	96485762	Hapmap40301-BTA-119986	rs41571526	0.5587357	0.002136752	0.8178525	0	0.4795485	0.000922509	0.7102055	0.013547841
1	96646194	BTB-01591692	rs42707742	0.640603	0.001068376	0.8617471	0	0.4439989	0	0.7588303	0.015241321
1	96692592	ARS-BFGL-NGS-113387	ss86337300	0.7726604	0	0.7380169	0	0.7004022	0	0.7402471	0.013547841
1	96772613	ARS-BFGL-NGS-83934	ss86314254	0.792537	0	0.5207232	0	0.6296332	0	0.869686	0.011854361
1	96826809	Hapmap52675-rs29021342	rs29021342	0.4270139	0	0.6372646	0	0.7289913	0	0.8561209	0.013547841
1	96957947	Hapmap48635-BTA-118353	rs41620483	0.4914711	0	0.856612	0	0.5514962	0	0.8023961	0.008467401
1	97034900	ARS-BFGL-BAC-36902	ss105265421	0.859676	0	0.549378	0	0.6166931	0	0.2981826	0.00762066
1	97068956	BTA-122559-no-rs	rs41575053	0.750406	0	0.8190759	0	0.1489177	0	0.5891906	0.00677392
1	97100732	ARS-BFGL-NGS-104619	ss86335092	0.8553028	0	0.7568381	0	0.2797637	0	0.7113767	0.00677392
1	97169258	ARS-BFGL-NGS-111885	ss86339213	0.7756721	0	0.6376163	0	0.6892806	0	0.5848074	0.0042337
1	97197023	ARS-BFGL-NGS-2011	ss86282474	0.8412226	0	0.6722663	0	0.5383461	0	0.8173021	0.00338696
1	97408252	Hapmap58062-rs29012621	rs29012621	0.3567821	0	0.8125271	0	0.2164255	0	0.7621982	0.0042337
1	97518815	ARS-BFGL-NGS-8753	ss86336652	0.7904566	0	0.8515433	0	0.6882372	0	0.7951756	0.0042337
1	97566156	ARS-BFGL-NGS-110016	ss86338334	0.7791678	0	0.6658822	0	0.5647563	0	0.7781737	0.00338696
1	97648247	Hapmap50694-BTA-44240	rs41638858	0.4594813	0	0.7784896	0	0.622509	0	0.7946128	0.00338696
1	97674275	BTA-44241-no-rs	rs41583680	0.7378012	0	0.4792568	0	0.4206399	0	0.5084382	0.0042337
1	97730993	Hapmap59668-rs29015093	rs29015093	0.3183021	0	0.8099302	0	0.69786	0	0.7111416	0.00254022
1	97953338	BTA-44249-no-rs	rs41638865	0.7377446	0	0.7972944	0	0.4940312	0	0.8135369	0.00338696
1	97989629	ARS-BFGL-NGS-104596	ss86334967	0.8553028	0	0.7897653	0	0.3016846	0	0.8504983	0.00508044
1	98034629	BTA-44254-no-rs	rs41583682	0.7375524	0	0.4373575	0	0.446174	0	0.833406	0.010160881
1	98064179	Hapmap42941-BTA-44265	rs41607237	0.5286776	0	0.8417823	0	0.7033973	0.170664207	0.7234365	0.008467401
1	98159158	BTA-44267-no-rs	rs41638871	0.7375524	0	0.6513434	0	0.4643494	0.170664207	0.7096394	0.011007621
1	98273352	ARS-BFGL-NGS-14357	ss86320685	0.8472935	0	0.8031709	0	0.09014836	0.170664207	0.866077	0.010160881
1	98423737	Hapmap51902-BTA-44288	rs41638888	0.4363321	0	0.810192	0	0.413996	0.170664207	0.8420627	0.008467401
1	98602705	Hapmap47007-BTA-43282	rs41581638	0.5073393	0	0.8491856	0	0.7389041	0.170664207	0.8298507	0.00508044
1	98639695	ARS-BFGL-NGS-96389	ss86326522	0.7845925	0	0.7930522	0	0.6390971	0	0.8764603	0.00508044
1	98674391	UA-IFASA-7818	ss117963548	0.1983096	0	0.5958768	0.003142184	0.1498072	0	0.7193704	0.00338696
1	98763466	BTA-43302-no-rs	rs41638957	0.7382057	0	0.8335337	0.00392773	0.5058274	0	0.7956753	0.0042337
1	98787467	ARS-BFGL-NGS-60021	ss86290324	0.8065234	0	0.4212958	0.00392773	0.6429088	0	0.6472555	0.00338696
1	98826238	ARS-BFGL-BAC-31698	ss105259657	0.8602969	0.001068376	0.4482366	0.004713276	0.6811948	0	0.6636692	0.00338696
1	98853038	Hapmap38956-BTA-43309	rs41581656	0.5690516	0.001068376	0.8519993	0.004713276	0.3763167	0	0.8771458	0.0042337
1	98876945	Hapmap54512-rs29023726	rs29023726	0.3989261	0.001068376	0.3786051	0.001571092	0.4623845	0	0.6215917	0.00338696
1	98906855	ARS-BFGL-NGS-19572	ss86340551	0.8416576	0.001068376	0.8476862	0.000785546	0.6811948	0	0.837123	0.008467401
1	98944630	Hapmap49174-BTA-43310	rs41581657	0.4839919	0.001068376	0.8629037	0.000785546	0.5611512	0	0.7910727	0.008467401
1	98970688	ARS-BFGL-NGS-4387	ss86325070	0.8156448	0	0.5501297	0	0.7227883	0	0.3570352	0.009314141
1	99002230	ARS-BFGL-NGS-96411	ss86326646	0.7845925	0	0.7410991	0	0.6323138	0	0.7866704	0.011007621
1	99075511	Hapmap42551-BTA-43327	rs41638968	0.5332324	0	0.8566531	0	0.5186513	0	0.8053251	0.011007621
1	99110444	ARS-BFGL-NGS-112806	ss86340629	0.7733973	0	0.7579786	0	0.5665855	0	0.861078	0.00592718
1	99137029	BTA-43335-no-rs	rs41581660	0.7382057	0	0.8300587	0	0.4266114	0	0.8763899	0.00677392
1	99212528	ARS-BFGL-NGS-94323	ss86323957	0.786001	0	0.6510648	0	0.677842	0	0.7595016	0.0042337
1	99456799	BTA-43340-no-rs	rs41581662	0.7382057	0	0.8512283	0	0.2958272	0	0.8182337	0.00338696
1	99481433	Hapmap40001-BTA-43342	rs41638979	0.5598852	0	0.6426191	0	0.1807755	0	0.8451585	0.00338696
1	99506677	BTA-43345-no-rs	rs41571865	0.7382057	0.001068376	0.5386166	0.002356638	0.6849105	0	0.7130647	0.00254022
1	99607723	ARS-BFGL-NGS-72769	ss86302766	0.7983937	0.001068376	0.5675311	0.14375491	0.2944626	0	0.8393768	0.00254022
1	99631277	Hapmap39920-BTA-43352	rs41581664	0.5598852	0.001068376	0.2552888	0.14375491	0.2517565	0	0.454415	0.0042337
1	99686394	ARS-BFGL-NGS-34686	ss86283737	0.8261257	0.001068376	0.2096489	0.14375491	0.5037076	0	0.6592554	0.00254022
1	99752008	ARS-BFGL-NGS-29866	ss86314300	0.8318312	0.001068376	0.6235627	0.14375491	0.5879129	0	0.7928773	0.00254022
1	99793771	Hapmap54106-rs29011049	rs29011049	0.4021597	0	0.7038873	0.141398272	0.7453623	0	0.8667913	0.00338696
1	99829786	Hapmap40109-BTA-120766	rs41622824	0.5598852	0	0.7384462	0	0.7011647	0	0.7829834	0.0042337
1	99914084	BTA-43360-no-rs	rs43744169	0.7382057	0	0.5846273	0	0.5694756	0	0.6397005	0.0042337
1	99940813	Hapmap46568-BTA-43363	rs41581670	0.5097165	0	0.7927751	0	0.2072127	0	0.4060022	0.00677392
1	100026597	Hapmap58135-rs29019531	rs29019531	0.3556024	0	0.8236386	0	0.7288632	0	0.6350316	0.00677392
1	100112421	Hapmap31069-BTA-124454	ss117966297	0.595081	0	0.549378	0	0.04391782	0.000922509	0.536009	0.008467401
1	100161834	BTB-00042406	rs43254089	0.7141754	0	0.8236775	0	0.4589269	0.002767528	0.8712619	0.00762066
1	100185633	Hapmap55148-rs29025486	rs29025486	0.3917409	0	0.8241543	0	0.4204821	0.002767528	0.5773152	0.00592718
1	100223104	BTB-00042454	rs43254937	0.7141754	0	0.4482366	0	0.340344	0.002767528	0.5832667	0.00508044
1	100261282	BTB-00042539	rs43255022	0.7141754	0	0.6326358	0	0.5738995	0.002767528	0.7517686	0.00677392
1	100287966	BTB-00042515	rs43254998	0.7141754	0	0.5392334	0	0.3672689	0.001845018	0.5815109	0.00508044
1	100309213	Hapmap44463-BTA-43379	rs41638990	0.5148939	0	0.5467849	0	0.371123	0	0.585013	0.00677392
1	100339278	BTB-00042676	rs43256659	0.7141754	0	0.7311361	0	0.7321774	0	0.8370495	0.009314141
1	100434164	Hapmap49178-BTA-44203	rs41638832	0.4839345	0	0.5970396	0	0.6351084	0	0.7828716	0.009314141
1	100459885	Hapmap49992-BTA-44204	rs41638833	0.4716024	0.001068376	0.7612378	0	0.6093086	0	0.8665336	0.010160881
1	100481932	BTA-44205-no-rs	rs41638834	0.7378012	0.001068376	0.4661116	0	0.1445177	0	0.8171371	0.009314141
1	100547473	Hapmap43268-BTA-44209	rs41638835	0.5267743	0.001068376	0.772324	0	0.6632722	0	0.8474888	0.00762066
1	100574670	Hapmap49612-BTA-44210	rs41607232	0.4750115	0.001068376	0.6881541	0	0.7143002	0	0.5276562	0.00508044
1	100674986	Hapmap38957-BTA-44222	rs41638847	0.5690516	0.001068376	0.7860931	0	0.05021769	0	0.8386078	0.0042337
1	100716679	Hapmap32784-BTA-124466	ss117966333	0.5888294	0	0.7984319	0	0.716602	0	0.8770135	0.00169348
1	100754012	Hapmap43856-BTA-44227	rs41583674	0.5217412	0	0.7216444	0	0.04551377	0	0.8057241	0.00169348
1	100876223	ARS-USMARC-Parent-DQ404149-no-rs	ss117966457	0.781308	0	0.8417823	0	0.04551377	0	0.8111554	0.00084674
1	100906055	BTB-01469883	rs42586578	0.6448967	0	0.7243946	0	0.1512634	0	0.8451585	0.00169348
1	100935002	BTB-01469847	rs42586542	0.6448967	0	0.7373647	0	0.04405981	0	0.7816625	0.00169348
1	100970946	BTA-95964-no-rs	rs41665648	0.7183385	0	0.7114634	0.000785546	0.05845201	0	0.8427794	0.00254022
1	101001399	Hapmap57255-rs29022894	rs29022894	0.3683869	0	0.5665625	0.000785546	0.6376171	0	0.5848093	0.00254022
1	101091370	BTB-01832367	rs42940101	0.6277026	0	0.8591339	0.000785546	0.5854588	0	0.7427314	0.00254022
1	101116383	ARS-BFGL-BAC-33742	ss105261920	0.8602485	0	0.8545848	0.000785546	0.04623332	0	0.4194592	0.00254022
1	101161219	BTA-24729-no-rs	rs41582753	0.7449723	0.001068376	0.7692676	0.000785546	0.280547	0	0.6556747	0.00169348
1	101205835	Hapmap41389-BTA-95970	rs41615129	0.5477528	0.001068376	0.5702368	0	0.03309449	0	0.8766579	0.00084674
1	101333383	Hapmap38145-BTA-23986	rs41580656	0.5741524	0.001068376	0.682666	0	0.5262241	0	0.8422464	0.00169348
1	101468705	BTB-01568192	rs42683375	0.6413206	0.001068376	0.7695517	0	0.5019752	0	0.8786376	0.0042337
1	101560118	BTB-00044639	rs43256310	0.7139234	0.001068376	0.8381996	0	0.481311	0	0.5218454	0.009314141
1	101584563	BTA-45212-no-rs	rs41643602	0.7374383	0	0.7432552	0	0.5532794	0	0.7276391	0.013547841
1	101604608	Hapmap59492-rs29020368	rs29020368	0.3202774	0	0.7089205	0	0.6243119	0	0.7277489	0.015241321
1	101656858	Hapmap46219-BTA-45209	rs41643601	0.5110007	0	0.7118833	0	0.3330069	0	0.6927529	0.014394581
1	101714381	ARS-BFGL-BAC-32921	ss105261012	0.8602969	0	0.860883	0	0.6323842	0	0.6584523	0.013547841
1	101735867	BTB-00044397	rs43255173	0.7139526	0	0.8218856	0	0.1211969	0	0.7712449	0.012701101
1	101763550	Hapmap48767-BTA-45204	rs41607285	0.4896427	0	0.7872526	0	0.4064204	0	0.8786376	0.009314141
1	101800482	BTA-45203-no-rs	rs41585823	0.7374383	0	0.8475574	0	0.7335943	0	0.6672144	0.238780694
1	101861685	BTA-45195-no-rs	rs41585816	0.7374383	0.001068376	0.8405014	0	0.5637809	0	0.7721301	0.241320914
1	101988988	ARS-BFGL-NGS-38583	ss86299185	0.8212552	0.001068376	0.7382542	0	0.7010051	0	0.3433091	0.241320914
1	102023773	Hapmap48344-BTA-45183	rs41585810	0.493151	0.001068376	0.8571065	0	0.1360185	0	0.8592686	0.237087214
1	102073416	BTB-00043898	rs43258773	0.7139526	0.001068376	0.7909994	0	0.4674312	0	0.8091135	0.236240474
1	102121833	ARS-BFGL-NGS-22608	ss86297518	0.8380424	0.001068376	0.7884662	0	0.3355015	0	0.813352	0.00592718
1	102204001	BTB-00043787	rs43258062	0.7139603	0	0.7303929	0	0.4375124	0	0.6536327	0.008467401
1	102280845	BTB-00043646	rs43255821	0.7139603	0	0.6937421	0	0.2750278	0	0.7305339	0.00762066
1	102365561	Hapmap47302-BTA-45176	rs41643588	0.5046207	0	0.5386166	0	0.1927786	0	0.6057663	0.012701101
1	102417281	BTB-00043598	rs43255773	0.7140563	0	0.1948501	0	0.3445948	0	0.4827854	0.018628281
1	102440408	BTB-01631847	rs42742620	0.6392043	0	0.2932409	0	0.09441276	0	0.2637397	0.020321761
1	102480517	BTB-01631727	rs42742505	0.6392043	0	0.7181959	0	0.6235976	0	0.5246788	0.034716342
1	102515261	Hapmap49857-BTA-109064	rs41617944	0.4736521	0	0.7714307	0	0.7079117	0	0.8721346	0.033869602
1	102542345	BTB-00043545	rs43254920	0.7141153	0	0.6000736	0	0.1878395	0	0.3830315	0.027942422
1	102635377	ARS-BFGL-NGS-61644	ss86292508	0.8051918	0	0.8417823	0	0.7009742	0	0.8059128	0.022015241
1	102721656	BTB-01234729	rs42391114	0.6579133	0	0.8591963	0	0.4931598	0	0.8786376	0.019475021
1	102790745	BTB-01234598	rs42390288	0.6579133	0	0.7388636	0	0.3464119	0	0.8519192	0
1	102828369	BTB-01234531	rs42389621	0.6579133	0	0.7594329	0	0.5144906	0	0.7599398	0
1	102875006	BTB-01234416	rs42388806	0.6579133	0	0.6639801	0	0.5262241	0	0.8027328	0.00169348
1	103004836	BTA-115500-no-rs	ss61520099	0.7523962	0	0.8260976	0	0.4915345	0	0.7048045	0.00169348
1	103025506	Hapmap33240-BTA-157357	ss117966351	0.5879169	0	0.784809	0	0.4837918	0	0.6751748	0.00169348
1	103059782	BTB-01234321	rs42387812	0.6579133	0	0.6388674	0	0.3685952	0	0.7927641	0.00169348
1	103095845	Hapmap41469-BTA-19461	rs41577779	0.5472017	0	0.8093431	0	0.2039613	0	0.7434833	0.00169348
1	103167664	Hapmap43160-BTA-116211	rs41608306	0.5274545	0	0.7038873	0	0.2015243	0	0.835853	0.00169348
1	103229116	BTA-109808-no-rs	rs41621210	0.7540889	0	0.8088784	0	0.1990184	0	0.6520305	0.00169348
1	103275172	Hapmap39712-BTA-109811	ss61517016	0.5625611	0	0.7907615	0	0.5879476	0	0.8101076	0.00592718
1	103356064	BTB-01136854	rs42295315	0.6638012	0	0.8378981	0	0.628113	0	0.494884	0.009314141
1	103377348	BTB-01997024	rs43103300	0.6195601	0	0.7761479	0	0.5838008	0	0.5753573	0.009314141
1	103459112	Hapmap59854-rs29026147	rs29026147	0.3152561	0	0.6967662	0	0.6818594	0	0.7856262	0.009314141
1	103501423	BTB-01136812	rs42295273	0.6639126	0	0.855765	0	0.4253601	0	0.7261791	0.010160881
1	103536855	BTA-95705-no-rs	rs41665136	0.7186185	0	0.8013661	0	0.7298235	0	0.7287572	0.00762066
1	103577743	Hapmap53234-rs29020933	rs29020933	0.4176345	0	0.6781745	0	0.1608183	0	0.8717498	0.00592718
1	103600904	Hapmap43413-BTA-95698	rs41665131	0.5255728	0	0.8310101	0	0.7101556	0	0.7859049	0.00677392
1	103637986	BTA-95685-no-rs	ss61496389	0.7186185	0	0.8591339	0	0.5507803	0	0.6702861	0.00592718
1	103659498	BTA-95676-no-rs	rs41664227	0.7186185	0	0.8544054	0	0.7393644	0	0.7729352	0.00762066
1	103684112	BTB-01136517	rs42293088	0.6639126	0	0.8602194	0	0.6704663	0	0.7921221	0.008467401
1	103709257	BTB-01136480	rs42293051	0.6639693	0	0.6994282	0	0.4852715	0	0.8530694	0.00762066
1	103737793	BTB-01136347	rs42291618	0.6639932	0	0.7262001	0	0.5264802	0	0.8733072	0.00677392
1	103842184	Hapmap26420-BTA-148636	ss117975115	0.6077314	0	0.6047343	0	0.5720549	0	0.8002095	0.00677392
1	103924192	Hapmap28099-BTA-150614	ss117975116	0.5990725	0	0.7541072	0	0.5301118	0	0.5123047	0.00508044
1	104120823	BTB-00807186	rs41968322	0.6781535	0	0.8281844	0	0.5599841	0	0.8786376	0.00338696
1	104142428	BTB-00807137	rs41968279	0.6781596	0	0.7547347	0	0.2733372	0	0.8370737	0.00677392
1	104164419	BTB-00807095	rs41968237	0.6781596	0	0.7579997	0	0.4761211	0	0.7583295	0.00677392
1	104238167	BTA-51653-no-rs	rs41639575	0.7359089	0	0.6921577	0	0.4994163	0	0.7875351	0.00762066
1	104266576	BTB-00047321	rs43257480	0.7137179	0	0.6967662	0	0.628113	0	0.7592096	0.008467401
1	104288530	ARS-BFGL-NGS-35839	ss86297974	0.8244897	0	0.8431439	0	0.6287422	0	0.7710366	0.008467401
1	104370684	BTB-00047301	rs43257460	0.7137694	0	0.6073075	0	0.0435279	0	0.5038161	0.0042337
1	104491235	BTA-46150-no-rs	rs41639071	0.7370289	0	0.6451457	0	0.2684933	0	0.7910727	0.00592718
1	104535802	ARS-BFGL-NGS-54096	ss86284790	0.8119285	0	0.8246843	0	0.6812617	0	0.8779407	0.00508044
1	104563153	ARS-BFGL-BAC-4585	ss105275357	0.8596521	0	0.8384569	0	0.6574191	0	0.8786376	0.00508044
1	104601642	BTB-01757785	rs42870862	0.6295966	0	0.8362185	0	0.5616936	0	0.8786376	0.00677392
1	104637962	BTB-01992706	rs43104499	0.6195795	0	0.8362185	0	0.5616936	0	0.8786376	0.00762066
1	104670913	Hapmap42215-BTA-45259	rs41576339	0.5382353	0	0.721781	0	0.688715	0	0.8656931	0.008467401
1	104729910	BTB-00046888	rs43259751	0.7137888	0	0.7877776	0	0.738151	0	0.6772132	0.009314141
1	104766981	Hapmap51453-BTA-45251	rs41644831	0.4409929	0	0.5627065	0	0.7157976	0	0.3618704	0.00762066
1	104804026	BTB-00046704	rs43258367	0.7137888	0	0.850771	0	0.3829419	0	0.7194727	0.00508044
1	104857838	BTB-00046682	rs43258348	0.7137888	0	0.8571065	0	0.3689345	0	0.6807545	0.0042337
1	104888331	BTB-00046603	rs43257669	0.7137888	0	0.8586587	0	0.3579675	0	0.6636144	0.00338696
1	104922159	ARS-BFGL-NGS-76111	ss86306448	0.7973194	0	0.7412571	0	0.6923556	0	0.8771933	0.00677392
1	105134896	Hapmap60166-rs29019307	rs29019307	0.3152561	0.001068376	0.8512283	0	0.08989527	0	0.8786376	0.014394581
1	105164598	BTB-00007274	rs43221199	0.7162333	0.001068376	0.8571065	0	0.1531045	0	0.8004879	0.022861981
1	105349689	BTB-00006833	rs43217858	0.7162333	0.002136752	0.7426313	0	0.6692125	0	0.8420627	0.022861981
1	105441846	BTA-39419-no-rs	rs41580916	0.7402972	0.002136752	0.7426313	0	0.6694748	0	0.8498734	0.022015241
1	105499699	BTA-39406-no-rs	rs41639661	0.7402972	0.002136752	0.6640446	0	0.573768	0	0.8071353	0.016934801
1	105550684	BTB-00046514	rs43256880	0.7137888	0.001068376	0.6658822	0	0.5945608	0	0.8049458	0.010160881
1	105600777	BTB-00046543	rs43256909	0.7137888	0.001068376	0.5752883	0	0.3025675	0	0.6424781	0.00338696
1	105688295	BTB-02074068	rs43174752	0.6162259	0	0.6249866	0	0.7324053	0	0.6637814	0.0042337
1	105781390	BTB-00045786	rs43259154	0.7138172	0.001068376	0.6336639	0	0.7095552	0	0.6670598	0.00338696
1	105805555	BTB-00045751	rs43258719	0.7138172	0.001068376	0.8566196	0	0.6002236	0	0.687451	0.00508044
1	105829264	Hapmap38948-BTA-28757	rs41629268	0.5690516	0.001068376	0.5764944	0	0.7428433	0	0.6210445	0.00508044
1	105918418	BTB-01831301	rs42940149	0.6277429	0.001068376	0.5764944	0	0.7220231	0.000922509	0.6210445	0.00338696
1	106014837	BTB-01579839	rs42698829	0.6411081	0.001068376	0.5627065	0	0.7255176	0.000922509	0.6023522	0.00338696
1	106079524	BTB-01579733	rs42697824	0.6411081	0	0.5915892	0	0.402355	0.000922509	0.6956497	0.00338696
1	106204208	Hapmap42893-BTA-27908	rs41633163	0.5292334	0	0.5764944	0	0.7276512	0.000922509	0.6210445	0.00508044
1	106237649	BTB-02007023	rs43113331	0.618914	0	0.6061805	0	0.7389619	0.000922509	0.6124965	0.00592718
1	106271502	BTB-01582427	rs42699492	0.6410536	0	0.8566196	0	0.5552081	0	0.7965432	0.008467401
1	106298620	BTA-39422-no-rs	ss61537376	0.7402972	0	0.7744292	0	0.682276	0	0.8484102	0.008467401
1	106469960	BTB-00044897	rs43257968	0.7138318	0	0.8397499	0	0.4383366	0	0.5079695	0.009314141
1	106581506	BTB-00044677	rs43256448	0.7138318	0	0.7169732	0	0.4713842	0	0.7249434	0.00592718
1	106618401	BTA-45217-no-rs	rs41607288	0.7374383	0	0.8095186	0	0.6655218	0	0.5910542	0.00677392
1	106683503	Hapmap44077-BTA-45213	rs41576332	0.5190966	0	0.7984319	0	0.5337951	0	0.7238629	0.00508044
1	106738822	Hapmap51361-BTA-97011	rs41663692	0.4430792	0	0.7426313	0	0.5347441	0	0.8786376	0.0042337
1	106813347	ARS-BFGL-NGS-24511	ss86298258	0.8365143	0	0.7279266	0	0.3444797	0	0.7948186	0.00338696
1	106837146	ARS-BFGL-NGS-73237	ss86302537	0.7982583	0	0.6146339	0	0.5640433	0	0.85739	0.00508044
1	106943463	ARS-BFGL-NGS-111524	ss86337507	0.7760208	0	0.5756144	0	0.4806975	0	0.8718569	0.00592718
1	107216857	BTB-00048807	rs43263261	0.7135712	0	0.7894635	0	0.7286866	0	0.7935737	0.00592718
1	107238265	BTB-00048761	rs43262015	0.7135712	0	0.7366866	0	0.5115231	0	0.7921136	0.00677392
1	107267244	BTB-00048739	rs43261993	0.7135712	0	0.7894635	0	0.7286866	0	0.7935737	0.008467401
1	107291206	Hapmap55247-rs29011752	rs29011752	0.3907902	0	0.7258401	0	0.5262566	0	0.7856262	0.009314141
1	107399663	Hapmap54763-rs29012506	rs29012506	0.3981201	0	0.8483265	0	0.4149639	0	0.8613403	0.00762066
1	107442325	Hapmap13023-BTA-95276	rs41663229	0.6151653	0	0.7649158	0	0.6788373	0	0.8771458	0.00762066
1	107487718	Hapmap27036-BTA-163250	ss117966199	0.6045909	0	0.7547347	0	0.6997856	0	0.4858903	0.00677392
1	107572908	ARS-BFGL-NGS-70855	ss86300512	0.7989149	0	0.7333488	0	0.4097811	0	0.8762394	0.00508044
1	107630272	Hapmap48954-BTA-95284	rs41663537	0.4870955	0	0.8236775	0	0.5337951	0	0.853474	0.00254022
1	107653497	Hapmap39135-BTA-46239	rs42582320	0.5675083	0.001068376	0.8072321	0	0.5088992	0	0.8733072	0.0042337
1	107677595	BTB-00048624	rs43261179	0.7135712	0.001068376	0.8080915	0	0.5561398	0	0.8703011	0.0042337
1	107743804	BTB-00048535	rs43260190	0.7135712	0.002136752	0.8019245	0	0.3010793	0	0.8093967	0.00592718
1	107769860	BTB-00048482	rs43260137	0.7135712	0.002136752	0.6796113	0	0.3003367	0	0.7511953	0.008467401
1	107803284	Hapmap47310-BTA-46212	rs41578721	0.5046207	0.002136752	0.665663	0	0.3011781	0	0.7207511	0.011007621
1	107837379	BTB-00048449	rs43259704	0.7135712	0.001068376	0.6720861	0	0.4803141	0	0.6350316	0.010160881
1	107858786	ARS-BFGL-NGS-115565	ss86338825	0.7684479	0.001068376	0.5162864	0	0.2582696	0	0.6241704	0.010160881
1	107916846	BTB-00048319	rs43258874	0.7135712	0	0.6170863	0	0.5757867	0	0.5820097	0.012701101
1	108045326	BTA-46209-no-rs	ss61540971	0.7370218	0	0.8065603	0	0.7032857	0	0.8173576	0.012701101
1	108073678	BTB-00048133	rs43256591	0.7135712	0	0.797776	0	0.5443212	0	0.6676784	0.012701101
1	108181536	BTB-00048035	rs43255695	0.7135712	0	0.8238562	0	0.6916599	0	0.6903144	0.011854361
1	108205447	ARS-BFGL-NGS-110392	ss86338785	0.7787388	0	0.666422	0	0.5169004	0	0.6780598	0.011007621
1	108250419	Hapmap32019-BTA-124526	ss117966313	0.5913181	0	0.678915	0	0.6820552	0	0.7159128	0.00762066
1	108290501	BTB-00047642	rs43260098	0.7136249	0	0.7897653	0	0.5614475	0	0.8040586	0.00592718
1	108316537	BTB-00047563	rs43259319	0.7136982	0	0.7897653	0	0.5614475	0	0.8040586	0.00508044
1	108365652	UA-IFASA-4990	ss117963509	0.2543324	0	0.8216042	0	0.6783153	0	0.810814	0.0042337
1	108416178	Hapmap59715-rs29022224	rs29022224	0.3173827	0	0.8069259	0	0.3300698	0	0.6415725	0.00338696
1	108511195	BTB-00049060	rs43257188	0.7135712	0	0.5745717	0	0.6874065	0	0.5089915	0.00254022
1	108549474	BTB-00049075	rs43257203	0.7135712	0	0.4909797	0	0.6850936	0	0.4853265	0.00338696
1	108598609	ARS-BFGL-NGS-32669	ss86341500	0.8284364	0	0.7753142	0	0.6673458	0	0.8532856	0.00169348
1	108622399	BTB-00240967	rs43449923	0.7023193	0	0.7426313	0	0.6735989	0	0.7538961	0.00254022
1	108652356	ARS-BFGL-NGS-63747	ss86294577	0.804237	0	0.4689635	0	0.7029638	0	0.4452386	0.00254022
1	108681628	ARS-BFGL-NGS-51005	ss86282073	0.812837	0	0.843372	0	0.6702721	0	0.7890155	0.0042337
1	108863906	BTB-00049653	rs43263479	0.7135712	0	0.7377241	0	0.4402502	0	0.8316277	0.00338696
1	108937104	Hapmap44218-BTA-18307	rs41575613	0.5181673	0	0.8541858	0	0.6581576	0	0.7946128	0.00338696
1	108967416	Hapmap38658-BTA-121982	rs41623577	0.5725517	0	0.6568451	0	0.5037076	0	0.7242853	0.00338696
1	109028053	BTB-00045631	rs43257799	0.7138172	0	0.8517498	0	0.1737302	0	0.7434833	0.0042337
1	109087580	Hapmap34753-BES7_Contig483_2157	ss117966387	0.5821902	0	0.7800052	0	0.3609237	0	0.8703011	0.00677392
1	109108004	ARS-BFGL-BAC-31718	ss105259680	0.8602969	0	0.8075637	0	0.6132114	0	0.6635297	0.030482642
1	109132511	ARS-BFGL-NGS-235	ss86273774	0.8370706	0	0.7052744	0	0.5637809	0	0.5479002	0.031329382
1	109182737	ARS-BFGL-NGS-114023	ss86336803	0.7711857	0	0.6575612	0	0.7061648	0	0.4602011	0.030482642
1	109215863	ARS-BFGL-NGS-111509	ss86337776	0.7760208	0	0.8595568	0	0.5629523	0	0.6249751	0.033022862
1	109252871	BTB-00045263	rs43255435	0.7138172	0	0.8140045	0	0.3391956	0	0.760628	0.028789162
1	109285801	BTA-45222-no-rs	rs41643604	0.7374383	0	0.6001821	0	0.5402528	0	0.8786376	0.0042337
1	109329096	Hapmap46299-BTA-46253	rs41578729	0.5110007	0	0.6807451	0	0.1745926	0	0.828917	0.00338696
1	109386042	BTB-00049354	rs43260382	0.7135712	0	0.7404665	0	0.5640433	0	0.8253137	0.00338696
1	109481574	BTB-00049502	rs43261328	0.7135712	0	0.7646085	0	0.3316141	0	0.8532856	0
1	109547033	BTB-01319681	rs42443533	0.6533393	0	0.7478322	0	0.3512019	0	0.8786376	0.00169348
1	109569254	Hapmap38386-BTA-122729	rs41620647	0.5734764	0	0.8465538	0	0.5619137	0	0.8745361	0.00169348
1	109608522	ARS-BFGL-NGS-110222	ss86339512	0.778891	0	0.8429864	0	0.4970093	0	0.7921136	0.00254022
1	109643162	Hapmap42097-BTA-120192	rs41620808	0.5405972	0	0.8475574	0	0.7243674	0	0.7559485	0.0042337
1	109682945	BTA-120188-no-rs	ss61522635	0.7512832	0	0.8552943	0	0.7408086	0	0.7602577	0.00677392
1	109717258	ARS-BFGL-NGS-116315	ss86338626	0.7667894	0	0.7366866	0	0.4787766	0	0.486578	0.008467401
1	109800213	ARS-BFGL-NGS-35848	ss86285022	0.8244897	0	0.6238524	0	0.6470605	0	0.214115	0.008467401
1	109836862	Hapmap44346-BTA-120193	rs41620809	0.5167173	0.001068376	0.6075572	0	0.39713	0	0.5497311	0.009314141
1	109871960	Hapmap42098-BTA-120200	rs41602353	0.5405972	0.001068376	0.8276509	0	0.6851997	0	0.425841	0.008467401
1	109917172	Hapmap32861-BTA-158968	ss117966342	0.5888294	0.001068376	0.8195295	0	0.6930848	0	0.3796347	0.00762066
1	109945203	BTB-01263441	rs42283451	0.6568475	0.001068376	0.8195295	0	0.6930848	0	0.3796347	0.00508044
1	109969510	BTB-01961443	rs43070837	0.6215568	0.001068376	0.5166826	0	0.537328	0	0.8659635	0.00592718
1	110016501	BTA-109427-no-rs	rs41605402	0.7540982	0	0.3637754	0	0.5664604	0	0.4161478	0.0042337
1	110036620	ARS-BFGL-NGS-32083	ss86307480	0.8292526	0.013888889	0.3633749	0	0.6025114	0	0.5343192	0.012701101
1	110073711	BTB-02008740	rs43111834	0.618914	0.013888889	0.6625881	0	0.4351402	0	0.8398185	0.011854361
1	110100385	Hapmap48271-BTA-27390	rs41631073	0.4945313	0.013888889	0.6049826	0	0.2572828	0	0.4474318	0.011854361
1	110193984	ARS-BFGL-NGS-118240	ss86336502	0.7625888	0.02457265	0.6915595	0	0.4648059	0	0.7992238	0.011854361
1	110215354	ARS-BFGL-NGS-535	ss86273989	0.8121363	0.02457265	0.2697941	0	0.5978987	0	0.3958337	0.013547841
1	110246342	ARS-BFGL-NGS-10422	ss86282291	0.8554955	0.010683761	0.6635499	0	0.3764027	0	0.3917595	0.021168501
1	110278610	BTB-01201574	rs42355462	0.6604572	0.010683761	0.8510784	0	0.06207015	0	0.8766579	0.020321761
1	110308505	Hapmap44213-BTA-122843	rs41575091	0.5181673	0.010683761	0.8265388	0	0.5543114	0	0.2866541	0.020321761
1	110353592	BTB-01201524	rs42360611	0.6604572	0	0.831709	0	0.3723212	0	0.629887	0.022015241
1	110404020	ARS-BFGL-NGS-16277	ss86285948	0.8451133	0	0.8362185	0	0.4567692	0	0.6574473	0.021168501
1	110424874	ARS-BFGL-NGS-115502	ss86339126	0.7685326	0	0.8236775	0	0.4722248	0	0.6574473	0.00592718
1	110462030	BTA-98364-no-rs	rs41609675	0.717138	0	0.7547652	0	0.3179714	0	0.5479002	0.00508044
1	110514980	ARS-BFGL-NGS-66914	ss86297438	0.8018321	0	0.7279266	0	0.7286866	0	0.6864446	0.00762066
1	110537180	ARS-BFGL-NGS-118671	ss86341492	0.7616793	0	0.8622343	0	0.7344262	0	0.7048045	0.00508044
1	110567888	BTA-00854-rs29014005	rs29014005	0.7583274	0	0.8629037	0	0.477875	0	0.4264529	0.0042337
1	110647651	ARS-BFGL-NGS-93455	ss86323579	0.7864642	0	0.7233722	0	0.3501347	0	0.674795	0.00338696
1	110679610	ARS-BFGL-NGS-33623	ss86299609	0.8271393	0.001068376	0.8043568	0	0.6234795	0	0.7955658	0.00508044
1	110704594	ARS-BFGL-NGS-115228	ss86340385	0.7695162	0.002136752	0.8508529	0	0.6252218	0	0.3417949	0.00169348
1	110747606	BTA-111239-no-rs	rs41619079	0.7538042	0.002136752	0.8558917	0	0.5113818	0	0.5145724	0.00254022
1	110872220	Hapmap50869-BTA-111237	rs41619077	0.4573032	0.002136752	0.5433935	0	0.1068896	0.000922509	0.802063	0.00338696
1	110940742	ARS-USMARC-Parent-DQ404151-rs29019282	rs29019282	0.781308	0.002136752	0.1796391	0	0.6785173	0.000922509	0.4711915	0.00338696
1	111058353	Hapmap40040-BTA-104644	rs41611758	0.5598852	0.001068376	0.7936971	0	0.3046494	0.000922509	0.8224358	0.0042337
1	111091441	BTB-01568926	rs42682258	0.6413206	0	0.8190759	0	0.3131933	0.000922509	0.824247	0.00508044
1	111113819	BTB-01568935	rs42682267	0.6413206	0	0.6638015	0	0.7115103	0.000922509	0.545939	0.00677392
1	111322944	BTB-00006126	rs43219754	0.7162333	0	0.7228469	0	0.2347962	0	0.8343447	0.00677392
1	111442802	BTB-01184881	rs42341344	0.6618246	0	0.8352797	0	0.7056459	0	0.6561492	0.00677392
1	111608520	ARS-BFGL-NGS-19707	ss86282828	0.8415808	0	0.8432694	0	0.3969476	0	0.7823808	0.0042337
1	111631004	ARS-BFGL-BAC-16136	ss105242387	0.8609567	0	0.5178513	0	0.2095832	0	0.7720657	0.0042337
1	111745803	BTB-01166725	rs42322961	0.6623138	0	0.7478322	0	0.1892369	0	0.8115661	0.00169348
1	111804662	ARS-BFGL-BAC-16138	ss105242389	0.8609567	0	0.7982146	0	0.2998814	0	0.8767214	0.00169348
1	111830745	BTB-01166773	rs42323009	0.6623138	0	0.6658822	0	0.5770539	0	0.7048045	0.00338696
1	111891138	Hapmap41730-BTA-102454	rs41601833	0.5445748	0	0.7304144	0	0.7433959	0	0.8049458	0.00592718
1	111918114	ARS-BFGL-NGS-105415	ss86300741	0.8541201	0	0.7930522	0	0.4250428	0	0.4964223	0.00508044
1	111957695	BTA-102461-no-rs	ss61513273	0.7563203	0	0.70539	0	0.6242915	0	0.5993542	0.00592718
1	112000088	Hapmap38800-BTA-102469	rs41611562	0.5718401	0	0.7930522	0	0.363079	0	0.8448068	0.00592718
1	112036864	Hapmap51789-BTA-102473	rs41611565	0.4368107	0.001068376	0.8592124	0	0.6927378	0	0.4827854	0.00592718
1	112059305	BTB-01167043	rs42324979	0.6623138	0.001068376	0.7761479	0	0.6749408	0	0.8077055	0.00338696
1	112095726	ARS-BFGL-NGS-32687	ss86321784	0.8284364	0.007478632	0.8591339	0	0.6916599	0	0.7303011	0.00338696
1	112143241	ARS-BFGL-NGS-57889	ss86288192	0.8081702	0.008547009	0.7978502	0	0.2002328	0	0.8281796	0.00254022
1	112234095	Hapmap39532-BTA-102468	rs41611561	0.5658957	0.008547009	0.5150412	0	0.7385716	0	0.5715658	0.00254022
1	112257304	ARS-BFGL-NGS-119115	ss86339175	0.7600059	0.007478632	0.5764944	0	0.2371025	0	0.6540265	0.00084674
1	112319361	ARS-BFGL-NGS-109823	ss86341222	0.7801062	0.007478632	0.5233631	0	0.3005971	0	0.4905525	0.0042337
1	112528280	BTA-96415-no-rs	rs41661378	0.7181964	0.001068376	0.8624581	0	0.5076935	0	0.5933463	0.0042337
1	112552839	BTB-01140101	rs42296756	0.6631421	0	0.7701806	0	0.4425677	0	0.7096394	0.00508044
1	112629938	BTB-01139983	rs42295538	0.6631421	0	0.5699761	0	0.503554	0	0.5475656	0.00592718
1	112661372	ARS-BFGL-NGS-18066	ss86291804	0.8433769	0	0.8399122	0	0.7401863	0	0.8152353	0.00592718
1	112691946	ARS-BFGL-NGS-26803	ss86301375	0.8345071	0	0.8322336	0	0.6682318	0	0.796304	0.00254022
1	112798672	ARS-BFGL-NGS-110339	ss86340569	0.7788785	0	0.8613523	0	0.3489882	0	0.6216796	0.00508044
1	112847407	ARS-BFGL-NGS-26090	ss86296970	0.8354579	0	0.8499882	0	0.3842133	0	0.7402471	0.00677392
1	112880131	ARS-BFGL-NGS-89681	ss86320086	0.7887463	0	0.8429864	0	0.3044704	0	0.7994215	0.00508044
1	113130882	ARS-BFGL-NGS-26007	ss86336327	0.835494	0	0.8091963	0	0.7028846	0	0.6487421	0.00677392
1	113223242	BTB-02056490	rs43165194	0.6164395	0	0.8042091	0	0.7272016	0	0.8706094	0.009314141
1	113265667	ARS-BFGL-NGS-104170	ss86334289	0.8554955	0	0.8465538	0	0.6620874	0	0.7183044	0.00677392
1	113307506	ARS-BFGL-NGS-104436	ss86335400	0.8553572	0	0.8243905	0	0.6056594	0	0.7748902	0.00762066
1	113395008	ARS-BFGL-NGS-12115	ss86312505	0.8498547	0	0.7359623	0	0.7261222	0	0.8786376	0.011007621
1	113475561	BTA-114834-no-rs	rs41574371	0.7524675	0	0.7328176	0	0.693176	0	0.6461403	0.009314141
1	113500011	ARS-BFGL-BAC-6549	ss105297176	0.8595641	0	0.6513434	0	0.7261391	0	0.8737476	0.008467401
1	113521537	BTB-01229664	rs42388649	0.6579133	0	0.7781441	0	0.3659789	0	0.65116	0.010160881
1	113617698	ARS-BFGL-NGS-97925	ss86329690	0.7834237	0	0.8405053	0	0.2711669	0	0.6110128	0.00677392
1	113644592	BTB-01562245	rs42681583	0.6413206	0	0.8523558	0	0.5770192	0	0.8406677	0.00592718
1	113669783	BTA-104132-no-rs	rs41568218	0.7559171	0	0.6843594	0	0.6024308	0	0.8786376	0.00762066
1	113786292	Hapmap41249-BTA-37966	rs41632723	0.5483771	0	0.7945115	0	0.7100575	0	0.592402	0.008467401
1	113826464	ARS-BFGL-NGS-18134	ss86315196	0.8430924	0	0.8400674	0	0.5588971	0	0.8786376	0.011854361
1	113855358	ARS-BFGL-NGS-61822	ss86292176	0.8050709	0	0.8405053	0	0.2684933	0	0.6090116	0.011854361
1	113879898	ARS-BFGL-BAC-16144	ss105242396	0.8609567	0	0.810514	0	0.7316473	0	0.6757909	0.010160881
1	114010037	ARS-BFGL-NGS-26766	ss86318478	0.8347237	0	0.2463166	0	0.4400035	0	0.5209308	0.009314141
1	114072353	UA-IFASA-7369	ss117963544	0.2005653	0	0.7858757	0	0.6951439	0	0.7031969	0.009314141
1	114096268	BTB-00049981	rs43266806	0.7135712	0	0.7930522	0	0.4330319	0	0.8679206	0.00592718
1	114188685	BTB-00738246	rs41897673	0.6797203	0	0.682666	0	0.2722625	0	0.5881846	0.00762066
1	114246014	BTB-00049996	rs43266821	0.7135712	0	0.5356948	0	0.1480968	0	0.6390511	0.008467401
1	114280345	ARS-BFGL-NGS-104897	ss86335115	0.8546615	0	0.8490771	0	0.1799961	0	0.7927641	0.008467401
1	114412542	Hapmap46825-BTA-47232	rs41573010	0.508805	0	0.7076474	0	0.6606216	0	0.7027512	0.00592718
1	114460243	ARS-BFGL-NGS-16218	ss86320104	0.8452454	0	0.8363035	0	0.2675093	0	0.5346936	0.00508044
1	114523869	ARS-BFGL-NGS-16950	ss86303810	0.8447008	0	0.8530746	0	0.5193164	0	0.4848268	0.008467401
1	114544237	ARS-BFGL-NGS-110332	ss86338315	0.7788785	0	0.7629878	0	0.5065567	0	0.7581174	0.008467401
1	114569286	ARS-BFGL-NGS-68690	ss86298296	0.8004397	0	0.8017269	0	0.5162054	0	0.741745	0.008467401
1	114747946	ARS-BFGL-NGS-25368	ss86338265	0.835915	0.00534188	0.7751984	0	0.3594956	0	0.8778484	0.008467401
1	114796882	ARS-BFGL-BAC-6558	ss105297276	0.8595641	0.027777778	0.7710517	0	0.1704297	0	0.8448068	0.00762066
1	114943931	Hapmap60237-rs29019540	rs29019540	0.3152561	0.027777778	0.5857716	0	0.2094203	0	0.8395423	0.0042337
1	115085095	Hapmap42001-BTA-89523	rs41660601	0.5419115	0.027777778	0.7579997	0	0.5622414	0	0.7677324	0.00254022
1	115122127	BTB-01058479	rs42218659	0.6703631	0.028846154	0.7536414	0	0.5733518	0	0.4669263	0.00254022
1	115162860	ARS-BFGL-NGS-22231	ss86304307	0.838352	0.023504274	0.8631941	0	0.7380946	0	0.8786376	0.00254022
1	115201744	BTB-01058465	rs41821226	0.6704851	0.001068376	0.7860594	0	0.1723257	0	0.6508709	0.0042337
1	115279150	BTA-122011-no-rs	rs41623597	0.7507628	0.001068376	0.6042112	0	0.214673	0	0.7430919	0.00338696
1	115311865	ARS-BFGL-NGS-43953	ss86283341	0.8156398	0.001068376	0.5638135	0	0.1785692	0	0.8057241	0.0042337
1	115363310	BTB-01058228	rs42215609	0.6704851	0	0.5795015	0	0.1298993	0	0.7304384	0.00508044
1	115391395	ARS-BFGL-NGS-42310	ss86285322	0.8178405	0	0.6967662	0	0.7434744	0.000922509	0.6547866	0.00508044
1	115442372	Hapmap60354-rs29025571	rs29025571	0.3149949	0	0.6967662	0	0.7434744	0.000922509	0.6547866	0.00508044
1	115510497	BTA-89559-no-rs	rs41661432	0.7213912	0.001068376	0.5736718	0	0.1866662	0.000922509	0.3462027	0.00592718
1	115542123	BTB-01057979	rs42223561	0.6704851	0.001068376	0.7703653	0	0.6865893	0.000922509	0.3963404	0.00592718
1	115696833	ARS-BFGL-NGS-2027	ss86299163	0.8410258	0.001068376	0.7698926	0	0.7446924	0.000922509	0.5168268	0.00508044
1	115727044	Hapmap39601-BTA-89540	rs41660617	0.5637817	0.001068376	0.6901319	0	0.5569602	0	0.4215863	0.00508044
1	115795296	BTB-01649757	rs42762584	0.6368356	0.001068376	0.8483265	0	0.7028151	0	0.860829	0.00338696
1	116178359	Hapmap47770-BTA-89520	rs41660598	0.5015057	0	0.7937498	0	0.5471026	0	0.813352	0.00169348
1	116337327	BTA-94396-no-rs	rs41595625	0.7195777	0	0.7261638	0	0.4644756	0	0.6930456	0.00254022
1	116377918	BTA-06866-rs29021222	rs29021222	0.7574819	0.001068376	0.661898	0	0.6880897	0	0.858279	0.00169348
1	116445186	ARS-BFGL-NGS-109048	ss86292398	0.8506529	0.001068376	0.6901319	0	0.5927367	0	0.6569819	0.00338696
1	116476339	BTB-00050187	rs43258512	0.7135712	0.006410256	0.730494	0	0.4659569	0	0.8138076	0.0042337
1	116501524	ARS-BFGL-NGS-76535	ss86307161	0.7972537	0.007478632	0.7768611	0	0.3559195	0	0.6298381	0.0042337
1	116539266	BTB-01922537	rs43003171	0.6224989	0.009615385	0.7052744	0	0.650556	0	0.7374157	0.00254022
1	116577669	ARS-BFGL-NGS-92715	ss86323035	0.7867457	0.008547009	0.7138217	0	0.08033076	0	0.7332157	0.00508044
1	116611633	ARS-BFGL-NGS-11580	ss86287160	0.8500088	0.008547009	0.7866271	0	0.2126146	0	0.7621982	0.0042337
1	116719177	BTB-01457148	rs42575643	0.6456523	0.033119658	0.7479698	0	0.3288247	0	0.8710985	0.00508044
1	116758709	ARS-BFGL-NGS-37145	ss86317083	0.8236071	0.032051282	0.7067224	0	0.6333097	0	0.8552138	0.00592718
1	116820291	UA-IFASA-1795	ss117963470	0.2795186	0.02991453	0.6218438	0	0.6492695	0	0.5266966	0.008467401
1	116869213	BTB-01744054	rs42859069	0.630553	0.02991453	0.7179283	0	0.5584337	0	0.7545258	0.00592718
1	116951612	ARS-BFGL-NGS-67613	ss86298154	0.801077	0.02991453	0.5391113	0	0.5940029	0	0.5265268	0.008467401
1	117062300	BTB-00050464	rs43261388	0.7135712	0	0.8483265	0	0.6474164	0	0.5376551	0.00677392
1	117091701	BTA-47242-no-rs	rs41601035	0.7367869	0	0.7943488	0	0.7076494	0	0.3802997	0.00592718
1	117145831	Hapmap53293-rs29016851	rs29016851	0.416422	0	0.817289	0	0.6807635	0	0.7595752	0.00677392
1	117272466	ARS-BFGL-NGS-57677	ss86288439	0.8084449	0	0.4792568	0	0.4644721	0	0.7892616	0.008467401
1	117318988	BTB-01575226	rs42691194	0.641267	0	0.6425045	0	0.6660456	0	0.7557206	0.00592718
1	117369406	BTA-105039-no-rs	rs41570932	0.7557903	0	0.7230203	0	0.5355326	0	0.8786376	0.00762066
1	117526929	BTB-02041724	rs43146027	0.6172835	0	0.8417823	0	0.3559195	0	0.660335	0.008467401
1	117582503	Hapmap38720-BTA-105046	rs41614035	0.5721952	0	0.8218937	0	0.6121442	0	0.8770135	0.00508044
1	117659662	BTA-90528-no-rs	rs41592529	0.7212148	0	0.8527301	0	0.4574248	0	0.8323638	0.00338696
1	117774765	Hapmap51239-BTA-48169	rs41667464	0.4480371	0	0.8133381	0	0.527536	0	0.8210003	0.00254022
1	117804167	BTB-00051291	rs43258621	0.7134885	0.001068376	0.684409	0	0.4662406	0	0.8690165	0.00254022
1	117828447	BTB-02083452	rs43185677	0.6161121	0.001068376	0.6108795	0	0.1137275	0	0.5848093	0.00338696
1	117879706	Hapmap24434-BTA-48171	rs41605459	0.6126626	0.001068376	0.7665536	0	0.7269283	0	0.8610168	0.00338696
1	117935281	BTB-02047820	rs43156801	0.6169875	0.001068376	0.729344	0	0.6521425	0	0.833406	0.00338696
1	117960567	BTB-01622929	rs42743786	0.6393446	0.001068376	0.8483265	0	0.6535429	0	0.872174	0.0042337
1	118134338	Hapmap50370-BTA-48158	rs41639459	0.4659906	0	0.7017723	0	0.5996263	0	0.8747331	0.00508044
1	118270529	BTA-20517-no-rs	rs41580133	0.7475651	0	0.8341042	0	0.3471345	0	0.7966085	0.00338696
1	118304465	Hapmap60528-rs29019947	rs29019947	0.3104076	0	0.7896017	0	0.5940913	0	0.7333463	0.0042337
1	118365634	BTB-01305960	rs42432973	0.6539556	0	0.8590848	0	0.7151965	0	0.7104295	0.00508044
1	118393694	BTB-01305946	rs42432959	0.6539556	0.002136752	0.8153102	0	0.5621975	0	0.6592024	0.00508044
1	118422822	ARS-BFGL-NGS-25618	ss86278125	0.8356708	0.002136752	0.7388753	0	0.7448373	0	0.410943	0.00508044
1	118460091	BTB-01641194	rs42750853	0.6380112	0.002136752	0.7763319	0	0.690758	0	0.6077455	0.00592718
1	118496249	Hapmap51142-BTA-109780	rs41605410	0.4518196	0.002136752	0.72186	0	0.6430163	0	0.6463668	0.00762066
1	118584676	BTB-01499384	rs42618761	0.6442735	0.002136752	0.6803195	0	0.6793058	0	0.7601903	0.010160881
1	118619266	BTA-98511-no-rs	rs41594021	0.717138	0	0.7382542	0	0.6334098	0	0.4452386	0.010160881
1	118663239	UA-IFASA-1947	ss117963473	0.278445	0	0.7255831	0	0.6312835	0	0.8496483	0.008467401
1	118692413	Hapmap51365-BTA-98510	rs41665600	0.4430792	0	0.4568371	0	0.3866351	0	0.410509	0.013547841
1	118767793	BTB-00051535	rs43261465	0.7134684	0.001068376	0.8479121	0	0.626714	0	0.8786376	0.011007621
1	118800644	ARS-BFGL-NGS-93375	ss86323251	0.7864642	0.001068376	0.8405014	0	0.7439638	0	0.8472388	0.00762066
1	118822589	ARS-BFGL-NGS-13821	ss86311930	0.8484672	0.002136752	0.5721164	0	0.38961	0	0.707595	0.00677392
1	118861849	BTA-48213-no-rs	rs41583907	0.7367869	0.006410256	0.7062357	0	0.6911533	0	0.4226763	0.013547841
1	118891283	Hapmap39027-BTA-48208	rs41639487	0.5677213	0.006410256	0.8311093	0	0.5332249	0	0.8196947	0.00762066
1	118923301	BTB-00051887	rs43264910	0.7134684	0.00534188	0.8120316	0.000785546	0.4137133	0	0.5481184	0.00762066
1	118986155	ARS-BFGL-NGS-10545	ss86316868	0.8541021	0.00534188	0.823389	0.000785546	0.5552358	0	0.7781486	0.008467401
1	119242110	BTB-00051924	rs43265947	0.7134684	0.004273504	0.852656	0.000785546	0.3774069	0	0.8680132	0.008467401
1	119392788	Hapmap42953-BTA-48231	rs41601104	0.5286776	0	0.8009941	0.000785546	0.7257526	0	0.8631588	0.00084674
1	119440108	Hapmap46705-BTA-49345	rs41578197	0.5090872	0	0.8362185	0.000785546	0.4729261	0	0.7050193	0.00084674
1	119467890	BTB-00052514	rs43262828	0.7134684	0	0.8132729	0	0.5101563	0	0.6548477	0.00169348
1	119501868	BTB-00052487	rs43262801	0.7134684	0	0.6807451	0	0.6100211	0	0.7738541	0.00254022
1	119530318	BTB-00052471	rs43262785	0.7134684	0	0.8161031	0	0.3095805	0	0.7270251	0.0042337
1	119572421	BTA-99965-no-rs	rs41596925	0.7162333	0	0.7038873	0	0.344332	0	0.5466677	0.00592718
1	119610082	ARS-BFGL-NGS-23299	ss86315616	0.8373152	0	0.5936391	0	0.6333551	0	0.654159	0.00592718
1	119635906	Hapmap56538-rs29024657	rs29024657	0.3789703	0	0.8140045	0	0.3511886	0	0.8261817	0.00592718
1	119673817	BTB-00052201	rs43260018	0.7134684	0	0.6156696	0	0.1536752	0	0.6348419	0.00508044
1	119695611	Hapmap48354-BTA-48238	rs41639493	0.4931413	0	0.7923847	0	0.5220966	0	0.8786376	0.00508044
1	119718740	BTB-00052307	rs43260623	0.7134684	0	0.5233631	0	0.1749012	0	0.5802052	0.0042337
1	119740644	ARS-BFGL-NGS-105650	ss86334877	0.8537527	0	0.7970678	0	0.7011647	0	0.8707768	0.00508044
1	119835791	BTB-00051548	rs43261478	0.7134684	0	0.7577976	0	0.573768	0	0.5265268	0.00677392
1	119897273	BTB-01543431	rs42660905	0.6424697	0	0.8148819	0	0.7231682	0	0.7392583	0.008467401
1	119935083	BTB-01543375	rs42660849	0.6424697	0	0.7577976	0	0.5939308	0	0.5265268	0.00677392
1	119983933	BTB-01632443	rs42746313	0.6392043	0	0.7604921	0	0.6322459	0	0.6210847	0.00677392
1	120135284	Hapmap41567-BTA-52975	rs41585307	0.5455173	0	0.8537935	0	0.4186207	0	0.7659274	0.00762066
1	120249290	ARS-BFGL-NGS-59470	ss86290300	0.8072395	0.001068376	0.7984188	0	0.5809191	0	0.329062	0.00592718
1	120277405	ARS-BFGL-NGS-31534	ss86295730	0.8297958	0.002136752	0.8359749	0	0.2679604	0	0.5870712	0.00338696
1	120372216	Hapmap46305-BTA-53011	rs41637805	0.5110007	0.002136752	0.8478719	0	0.2897364	0	0.6236224	0.00338696
1	120396682	BTB-02013809	rs43120098	0.6187085	0.006410256	0.6028237	0	0.5027369	0	0.5540124	0.00338696
1	120418673	ARS-BFGL-NGS-112497	ss86336916	0.7741795	0.006410256	0.7713337	0	0.6573438	0	0.7875137	0.00169348
1	120443788	BTB-01877866	rs42986744	0.6259543	0.00534188	0.6735663	0	0.5206855	0	0.399453	0.00084674
1	120468145	ARS-BFGL-NGS-119723	ss86340544	0.7586178	0.00534188	0.4575741	0.018067557	0.5421899	0	0.7204676	0.00084674
1	120541653	BTB-00052737	rs43265648	0.7134684	0.00534188	0.6967662	0.018067557	0.5742151	0	0.8664883	0.00084674
1	120575773	ARS-BFGL-NGS-27741	ss86284768	0.8338892	0.001068376	0.4829441	0.018067557	0.5862984	0	0.6197764	0.00254022
1	120714933	ARS-BFGL-NGS-117328	ss86339381	0.7647321	0.001068376	0.6759972	0.018067557	0.4527883	0	0.4541946	0.0042337
1	120738404	ARS-BFGL-NGS-91306	ss86321184	0.7873595	0.001068376	0.7713337	0.018067557	0.7096107	0	0.5519136	0.00677392
1	120794848	BTB-00052826	rs43266535	0.7134684	0	0.7336048	0	0.5807362	0	0.8049458	0.00677392
1	120841265	BTB-01943865	rs43051807	0.6218195	0.002136752	0.6093548	0	0.6972178	0	0.491442	0.00762066
1	120878950	BTB-00053420	rs43263227	0.7131165	0.002136752	0.8002073	0	0.7339356	0	0.7512146	0.00592718
1	120914953	BTA-49362-no-rs	rs41635996	0.7367869	0.002136752	0.8120316	0	0.3610455	0	0.805829	0.0042337
1	120937312	ARS-BFGL-NGS-50236	ss86280063	0.812992	0.002136752	0.8591906	0	0.4991076	0	0.8330725	0.00338696
1	120983738	ARS-BFGL-BAC-7205	ss105304466	0.8595641	0.002136752	0.8137588	0	0.6929387	0	0.5512534	0.00508044
1	121009040	BTB-00053237	rs43262044	0.7133453	0	0.8405053	0	0.542104	0	0.8723266	0.011007621
1	121075153	BTA-114286-no-rs	rs41574061	0.7524675	0	0.8243116	0	0.6041086	0	0.8045229	0.011854361
1	121119260	ARS-BFGL-NGS-110032	ss86337909	0.7791287	0	0.7931444	0	0.7180061	0	0.5218454	0.012701101
1	121159769	Hapmap34409-BES7_Contig244_858	ss117966381	0.5838083	0	0.8609306	0	0.7006092	0	0.7661347	0.011854361
[truncated: 40,478 more rows]
