# Supplementary material for: Whole genome association study identifies regions of the bovine genome and biological pathways involved in carcass trait performance in Holstein-Friesian cattle
Source: BMC Genomics. 2014 Oct 1;15(1):837. doi: 10.1186/1471-2164-15-837 (PMC4192274; doi:10.1186/1471-2164-15-837)
Supplement: Supplementary file 6 — Additional file 6: Ensembl gene IDs for all Bovine genes within 500 kbs of a QTL associated with a trait using the Bayesian approach. This file also contains the human ortholog(s) for each bovine gene and which of the trait datasets it was assigned to. (CSV 21 KB) [file 12864_2013_6513_MOESM6_ESM.csv]

Bovine_ID	Trait	Human_ortholog(s)
ENSBTAG00000016730	conf	ENSG00000143401
ENSBTAG00000021485	conf	ENSG00000118292
ENSBTAG00000044954	cull	NA
ENSBTAG00000015945	cull	ENSG00000174529
ENSBTAG00000024132	cwt	ENSG00000077935
ENSBTAG00000032143	conf	ENSG00000170929
ENSBTAG00000005784	cwt	NA
ENSBTAG00000019956	cfat	ENSG00000162368
ENSBTAG00000010523	cwt	ENSG00000115841
ENSBTAG00000012061	conf	NA
ENSBTAG00000004860	conf	ENSG00000113396
ENSBTAG00000010003	cwt	NA
ENSBTAG00000019226	cfat	NA
ENSBTAG00000003739	cwt	NA
ENSBTAG00000006101	conf	ENSG00000159352
ENSBTAG00000005029	cfat	ENSG00000162367
ENSBTAG00000020395	conf	ENSG00000163155
ENSBTAG00000000098	conf	ENSG00000143379
ENSBTAG00000015369	conf	ENSG00000213190
ENSBTAG00000012673	cull	ENSG00000117266
ENSBTAG00000008240	cull	ENSG00000131386
ENSBTAG00000032905	cwt	ENSG00000115841
ENSBTAG00000013242	conf	ENSG00000187616
ENSBTAG00000009637	conf	ENSG00000064651
ENSBTAG00000020616	cwt	ENSG00000077044
ENSBTAG00000015274	cull	ENSG00000172179
ENSBTAG00000000570	cwt	ENSG00000165731
ENSBTAG00000045309	cwt	NA
ENSBTAG00000014326	conf	ENSG00000134690
ENSBTAG00000000229	cfat	ENSG00000162365:ENSG00000187048
ENSBTAG00000007102	cwt	ENSG00000075218
ENSBTAG00000014306	conf	ENSG00000142197
ENSBTAG00000015316	cwt	NA
ENSBTAG00000001020	cull	ENSG00000111254
ENSBTAG00000000099	conf	ENSG00000143418
ENSBTAG00000044314	cwt	NA
ENSBTAG00000011045	cull	ENSG00000134056
ENSBTAG00000030674	cwt	NA
ENSBTAG00000006715	cull	ENSG00000164117
ENSBTAG00000015497	cull	ENSG00000153989
ENSBTAG00000003604	conf	ENSG00000143382
ENSBTAG00000037617	cull	NA
ENSBTAG00000005379	cull	ENSG00000133065
ENSBTAG00000039240	cwt	NA
ENSBTAG00000010986	cull	ENSG00000053918
ENSBTAG00000001013	cull	ENSG00000145740
ENSBTAG00000023384	conf	NA
ENSBTAG00000017135	conf	ENSG00000163131
ENSBTAG00000027980	cull	ENSG00000085231
ENSBTAG00000033679	conf	ENSG00000159267
ENSBTAG00000004871	cull	ENSG00000178127
ENSBTAG00000030585	conf	ENSG00000159261
ENSBTAG00000040257	cfat	NA
ENSBTAG00000038257	cwt	NA
ENSBTAG00000019721	conf	ENSG00000148300
ENSBTAG00000007622	cull	ENSG00000117984:ENSG00000250644
ENSBTAG00000010515	conf	ENSG00000159069
ENSBTAG00000039495	conf	NA
ENSBTAG00000004507	conf	ENSG00000196990:ENSG00000215611
ENSBTAG00000009455	cwt	ENSG00000081985
ENSBTAG00000013860	cwt	ENSG00000116717
ENSBTAG00000042360	cull	NA
ENSBTAG00000011186	cfat	ENSG00000167995
ENSBTAG00000040120	cwt	NA
ENSBTAG00000030629	conf	NA
ENSBTAG00000021803	cwt	ENSG00000075240
ENSBTAG00000006552	conf	ENSG00000078081
ENSBTAG00000044297	cull	NA
ENSBTAG00000009942	cull	ENSG00000154822
ENSBTAG00000029895	cwt	ENSG00000207739
ENSBTAG00000000335	cwt	ENSG00000176256
ENSBTAG00000013214	cfat	NA
ENSBTAG00000043170	cfat	NA
ENSBTAG00000018785	cull	ENSG00000101162
ENSBTAG00000042429	cwt	NA
ENSBTAG00000032142	conf	NA
ENSBTAG00000015263	cfat	ENSG00000149532
ENSBTAG00000009230	cwt	ENSG00000144152
ENSBTAG00000005595	cwt	ENSG00000100416
ENSBTAG00000021447	conf	ENSG00000159263
ENSBTAG00000017566	conf	ENSG00000143367
ENSBTAG00000024378	conf	ENSG00000187145
ENSBTAG00000040595	conf	NA
ENSBTAG00000030749	cwt	NA
ENSBTAG00000030686	cwt	ENSG00000162437
ENSBTAG00000021568	cfat	ENSG00000167992
ENSBTAG00000039744	conf	ENSG00000159263
ENSBTAG00000004117	cwt	ENSG00000163512
ENSBTAG00000035395	conf	NA
ENSBTAG00000020646	cwt	ENSG00000188177
ENSBTAG00000000018	conf	ENSG00000111897
ENSBTAG00000011563	conf	ENSG00000102524
ENSBTAG00000043059	cfat	NA
ENSBTAG00000005443	cwt	ENSG00000198160
ENSBTAG00000037904	conf	ENSG00000161807
ENSBTAG00000038178	cwt	ENSG00000175395
ENSBTAG00000030593	cull	ENSG00000131378
ENSBTAG00000013942	cfat	ENSG00000134780
ENSBTAG00000004387	cfat	ENSG00000107951
ENSBTAG00000044612	cull	NA
ENSBTAG00000004508	conf	ENSG00000123454
ENSBTAG00000018070	conf	ENSG00000163156
ENSBTAG00000026768	cull	ENSG00000180176
ENSBTAG00000020777	cull	ENSG00000163161
ENSBTAG00000038129	conf	ENSG00000214176
ENSBTAG00000021480	cwt	ENSG00000130561
ENSBTAG00000006990	cfat	ENSG00000124920
ENSBTAG00000007872	cull	ENSG00000164985
ENSBTAG00000000097	cfat	ENSG00000159658
ENSBTAG00000007556	cull	ENSG00000010219
ENSBTAG00000044631	cwt	NA
ENSBTAG00000015336	conf	ENSG00000143363
ENSBTAG00000016649	cull	ENSG00000118971
ENSBTAG00000021288	conf	ENSG00000159377
ENSBTAG00000006251	conf	NA
ENSBTAG00000005828	cwt	ENSG00000153208
ENSBTAG00000004510	conf	ENSG00000123453
ENSBTAG00000030809	cwt	ENSG00000203963
ENSBTAG00000006548	conf	ENSG00000078070
ENSBTAG00000045266	cull	NA
ENSBTAG00000008036	cwt	ENSG00000075275
ENSBTAG00000003232	cull	ENSG00000117280
ENSBTAG00000031076	cfat	ENSG00000140905
ENSBTAG00000003878	cull	ENSG00000153975
ENSBTAG00000001961	cull	ENSG00000131711
ENSBTAG00000020394	conf	ENSG00000163154
ENSBTAG00000037096	conf	NA
ENSBTAG00000044861	cwt	NA
ENSBTAG00000018202	cfat	ENSG00000162144
ENSBTAG00000021283	cull	ENSG00000162975
ENSBTAG00000012878	cwt	ENSG00000165733
ENSBTAG00000013066	cull	ENSG00000167244
ENSBTAG00000020924	conf	ENSG00000132004
ENSBTAG00000024015	cull	ENSG00000173482
ENSBTAG00000007495	cwt	ENSG00000172380
ENSBTAG00000044164	cull	ENSG00000173612
ENSBTAG00000012210	cull	ENSG00000106804
ENSBTAG00000002306	conf	ENSG00000183520
ENSBTAG00000010447	cull	ENSG00000130592
ENSBTAG00000018237	conf	ENSG00000041515
ENSBTAG00000030239	cwt	NA
ENSBTAG00000005987	cull	ENSG00000136709
ENSBTAG00000038297	conf	NA
ENSBTAG00000021569	cfat	ENSG00000167986
ENSBTAG00000022759	cfat	NA
ENSBTAG00000024085	cwt	NA
ENSBTAG00000020261	cull	ENSG00000124215
ENSBTAG00000008214	cull	NA
ENSBTAG00000015958	conf	ENSG00000108433
ENSBTAG00000005858	cwt	ENSG00000115474
ENSBTAG00000035396	conf	ENSG00000188000
ENSBTAG00000019468	cfat	ENSG00000187003
ENSBTAG00000018784	cull	ENSG00000101160
ENSBTAG00000018058	cwt	ENSG00000182600
ENSBTAG00000006241	conf	ENSG00000104774
ENSBTAG00000011417	cull	ENSG00000119397
ENSBTAG00000015266	cfat	ENSG00000167985:ENSG00000256591
ENSBTAG00000006870	cwt	ENSG00000198915
ENSBTAG00000011976	cfat	ENSG00000142973
ENSBTAG00000012774	cull	NA
ENSBTAG00000010880	cull	ENSG00000130598
ENSBTAG00000014246	cull	ENSG00000153044
ENSBTAG00000015085	conf	ENSG00000169583
ENSBTAG00000020297	cull	ENSG00000162976
ENSBTAG00000012742	cull	ENSG00000110628
ENSBTAG00000026769	cull	ENSG00000183734
ENSBTAG00000042979	cull	NA
ENSBTAG00000030337	conf	ENSG00000214114
ENSBTAG00000029815	cull	ENSG00000199059
ENSBTAG00000012109	cull	ENSG00000124205
ENSBTAG00000025953	cull	ENSG00000146457
ENSBTAG00000007281	conf	ENSG00000143434
ENSBTAG00000045345	cwt	NA
ENSBTAG00000010520	conf	ENSG00000176919
ENSBTAG00000006837	conf:cwt	ENSG00000033178
ENSBTAG00000034926	cull	ENSG00000115758
ENSBTAG00000008734	cull	ENSG00000162877
ENSBTAG00000022160	cull	ENSG00000205531
ENSBTAG00000020463	cull	ENSG00000178127
ENSBTAG00000010225	cull	ENSG00000144231
ENSBTAG00000018275	cull	NA
ENSBTAG00000016721	conf	ENSG00000173875
ENSBTAG00000001114	cwt	ENSG00000115825
ENSBTAG00000000885	cfat	NA
ENSBTAG00000042202	conf	NA
ENSBTAG00000019177	cull	ENSG00000136717
ENSBTAG00000003339	cull	ENSG00000205189
ENSBTAG00000001928	cull	ENSG00000143870
ENSBTAG00000006509	conf	ENSG00000185090
ENSBTAG00000007670	conf	ENSG00000159314
ENSBTAG00000020055	cull	ENSG00000164118
ENSBTAG00000001302	cull	ENSG00000147586
ENSBTAG00000014761	cfat	ENSG00000229183:ENSG00000229859:ENSG00000256713
ENSBTAG00000021289	conf	ENSG00000143442
ENSBTAG00000018960	cwt	NA
ENSBTAG00000002432	conf	ENSG00000139826
ENSBTAG00000022640	conf	ENSG00000161807
ENSBTAG00000021487	conf	ENSG00000159208
ENSBTAG00000015093	conf	ENSG00000160323
ENSBTAG00000042764	conf	NA
ENSBTAG00000034948	cull	NA
ENSBTAG00000011876	conf	ENSG00000159256
ENSBTAG00000044094	cwt	ENSG00000179603
ENSBTAG00000007492	conf	ENSG00000197859:ENSG00000215616
ENSBTAG00000003017	cwt	ENSG00000075234
ENSBTAG00000037693	conf	ENSG00000181143
ENSBTAG00000035007	cull	ENSG00000174473
ENSBTAG00000036417	cwt	ENSG00000207875
ENSBTAG00000009532	cwt	ENSG00000188064
ENSBTAG00000019555	cwt	ENSG00000121903
ENSBTAG00000003326	cull	ENSG00000249437
ENSBTAG00000039288	cull	NA
ENSBTAG00000011890	cull	ENSG00000111834
ENSBTAG00000004259	cull	ENSG00000115756
ENSBTAG00000038714	conf	NA
ENSBTAG00000009351	cwt	ENSG00000130638
ENSBTAG00000039729	cull	NA
ENSBTAG00000003149	conf	ENSG00000237521
ENSBTAG00000016235	cull	ENSG00000171865:ENSG00000255767
ENSBTAG00000007668	cfat	ENSG00000026652
ENSBTAG00000008442	conf	ENSG00000073969
ENSBTAG00000001127	cwt	ENSG00000167825
ENSBTAG00000004996	cfat	ENSG00000119328
ENSBTAG00000031194	cull	ENSG00000181649
ENSBTAG00000029967	cwt	NA
ENSBTAG00000028255	cfat	NA
ENSBTAG00000015946	cull	ENSG00000117222
ENSBTAG00000011600	cfat	ENSG00000107968
ENSBTAG00000011837	conf	ENSG00000198356
ENSBTAG00000042218	conf	NA
ENSBTAG00000006247	conf	ENSG00000095059
ENSBTAG00000042443	conf	NA
ENSBTAG00000039208	cull	NA
ENSBTAG00000042404	conf	NA
ENSBTAG00000004991	cfat	ENSG00000070061
ENSBTAG00000021037	conf	ENSG00000143437
ENSBTAG00000008685	cull	ENSG00000171853
ENSBTAG00000040136	cull	NA
ENSBTAG00000040065	cull	ENSG00000111247
ENSBTAG00000002724	conf	ENSG00000143452
ENSBTAG00000000962	conf:cwt	ENSG00000035720
ENSBTAG00000033071	cfat	NA
ENSBTAG00000017912	conf	NA
ENSBTAG00000023068	cwt	ENSG00000184254
ENSBTAG00000015345	conf	ENSG00000163141
ENSBTAG00000002950	cfat	ENSG00000151952
ENSBTAG00000036388	cull	NA
ENSBTAG00000009227	cull	ENSG00000047621
ENSBTAG00000000264	cull	ENSG00000185002
ENSBTAG00000043710	cwt	NA
ENSBTAG00000008853	cwt	ENSG00000169813
ENSBTAG00000009167	cfat	ENSG00000139370
ENSBTAG00000021743	cull	ENSG00000164684
ENSBTAG00000020510	conf	ENSG00000183317
ENSBTAG00000038648	conf:cwt	NA
ENSBTAG00000011046	cull	NA
ENSBTAG00000000561	cull	ENSG00000197822
ENSBTAG00000023163	cwt	NA
ENSBTAG00000005743	cull	NA
ENSBTAG00000001942	conf	ENSG00000143376
ENSBTAG00000043821	cull	NA
ENSBTAG00000040103	cull	ENSG00000149043
ENSBTAG00000016410	cwt	ENSG00000116675
ENSBTAG00000004890	cull	NA
ENSBTAG00000024107	conf	ENSG00000204084
ENSBTAG00000033460	cull	ENSG00000183807
ENSBTAG00000018996	cfat	ENSG00000185345
ENSBTAG00000015304	conf	ENSG00000143412
ENSBTAG00000034949	cull	ENSG00000137259
ENSBTAG00000002955	cwt	ENSG00000243660
ENSBTAG00000011895	cwt	ENSG00000120137
ENSBTAG00000015868	conf	ENSG00000174405
ENSBTAG00000021517	cfat	ENSG00000187049
ENSBTAG00000044847	cull	NA
ENSBTAG00000016046	cull	ENSG00000047932
ENSBTAG00000008089	cull	ENSG00000144233
ENSBTAG00000006510	conf	ENSG00000196449
ENSBTAG00000014830	cfat	ENSG00000162148
ENSBTAG00000017564	conf	ENSG00000143375
ENSBTAG00000030338	conf	ENSG00000131233
ENSBTAG00000017989	cull	ENSG00000148175
ENSBTAG00000001927	cull	ENSG00000143882
ENSBTAG00000042266	conf	NA
ENSBTAG00000038391	cfat	NA
ENSBTAG00000030343	cull	ENSG00000118972
ENSBTAG00000037277	cwt	NA
ENSBTAG00000032557	cfat	ENSG00000134825
ENSBTAG00000022339	conf	NA
ENSBTAG00000020430	cfat	ENSG00000151948
ENSBTAG00000010356	cull	ENSG00000206418
ENSBTAG00000034758	cwt	ENSG00000134419
ENSBTAG00000000617	cwt	NA
ENSBTAG00000044409	cwt	NA
ENSBTAG00000032706	cfat	NA
ENSBTAG00000042244	conf	NA
ENSBTAG00000043428	cfat	NA
ENSBTAG00000038721	conf	NA
ENSBTAG00000001824	conf	ENSG00000160326
ENSBTAG00000007320	conf	ENSG00000143393
ENSBTAG00000034275	cull	ENSG00000165671
ENSBTAG00000006800	cull	ENSG00000111241
ENSBTAG00000003608	cull	ENSG00000196074
ENSBTAG00000009071	conf	ENSG00000196110
ENSBTAG00000037890	cfat	ENSG00000162365:ENSG00000187048
ENSBTAG00000022844	conf	ENSG00000148248
ENSBTAG00000035398	conf	NA
ENSBTAG00000020173	cwt	ENSG00000168918
ENSBTAG00000015074	conf	ENSG00000107317
ENSBTAG00000033839	cull	NA
ENSBTAG00000015349	conf	ENSG00000143443
ENSBTAG00000019915	cull	ENSG00000148180
ENSBTAG00000023736	cwt	ENSG00000163171
ENSBTAG00000000363	cull	ENSG00000145734
ENSBTAG00000012088	cwt	ENSG00000077942
ENSBTAG00000040182	conf	NA
ENSBTAG00000010531	cwt	ENSG00000138061
ENSBTAG00000014645	cull	ENSG00000184144
ENSBTAG00000015371	conf	ENSG00000143458
ENSBTAG00000010394	conf	ENSG00000053524
ENSBTAG00000015505	cfat	ENSG00000134824
ENSBTAG00000004891	cull	ENSG00000154814
ENSBTAG00000016646	cull	ENSG00000111262
ENSBTAG00000013592	cwt	NA
ENSBTAG00000006261	cull	ENSG00000144230
ENSBTAG00000001323	conf:cwt	ENSG00000145241
ENSBTAG00000029134	cull	NA
ENSBTAG00000038508	cull	NA
ENSBTAG00000015197	cull	ENSG00000162873
ENSBTAG00000004369	conf	ENSG00000237521
ENSBTAG00000013003	cull	ENSG00000254647
ENSBTAG00000016077	conf	ENSG00000130803
ENSBTAG00000017580	conf	ENSG00000143390
ENSBTAG00000036553	cull	NA
ENSBTAG00000018071	conf	ENSG00000163157
ENSBTAG00000042295	cwt	NA
ENSBTAG00000038510	conf	NA
ENSBTAG00000000128	cwt	ENSG00000156427
ENSBTAG00000013946	conf	ENSG00000117360
ENSBTAG00000039809	conf	NA
ENSBTAG00000003916	cull	ENSG00000154813
ENSBTAG00000035399	conf	ENSG00000170929
ENSBTAG00000038794	cfat	ENSG00000106771
ENSBTAG00000017844	cfat	ENSG00000123473
ENSBTAG00000044836	conf	ENSG00000253092
ENSBTAG00000021035	conf	ENSG00000143387
ENSBTAG00000015363	conf	ENSG00000197622
ENSBTAG00000045153	cwt	NA
ENSBTAG00000016012	conf	ENSG00000108379
ENSBTAG00000044160	cull	ENSG00000131844
ENSBTAG00000039803	cull	ENSG00000169994
ENSBTAG00000010497	conf	ENSG00000127191
ENSBTAG00000024585	cwt	ENSG00000227124
ENSBTAG00000018201	cfat	ENSG00000149476
ENSBTAG00000027274	conf	ENSG00000176681:ENSG00000176809:ENSG00000185158:ENSG00000238083
ENSBTAG00000039531	conf	ENSG00000184925
ENSBTAG00000024942	conf	ENSG00000179673
ENSBTAG00000008091	conf	ENSG00000143416
ENSBTAG00000017475	cull	ENSG00000087460
ENSBTAG00000027397	cull	ENSG00000132825
ENSBTAG00000038375	cull	ENSG00000148175
ENSBTAG00000003799	conf	ENSG00000143374
ENSBTAG00000016224	cull	ENSG00000171863
ENSBTAG00000018783	cull	ENSG00000101158
ENSBTAG00000011880	conf	ENSG00000159259
ENSBTAG00000008001	cull	ENSG00000069275
ENSBTAG00000032038	conf	NA
ENSBTAG00000039252	cull	NA
ENSBTAG00000002749	conf	ENSG00000120088
ENSBTAG00000003045	cfat	ENSG00000095739
ENSBTAG00000022158	cull	ENSG00000130595
ENSBTAG00000000502	cull	ENSG00000092345
ENSBTAG00000033657	cull	ENSG00000196376
ENSBTAG00000015965	cwt	ENSG00000144161
ENSBTAG00000003806	conf	ENSG00000143369
ENSBTAG00000000290	conf	ENSG00000058063
ENSBTAG00000013838	cull	ENSG00000151360
ENSBTAG00000012957	cwt	ENSG00000142864
ENSBTAG00000005465	cull	ENSG00000139180:ENSG00000255639
ENSBTAG00000000064	cfat	ENSG00000168496
ENSBTAG00000044561	cull	NA
ENSBTAG00000006245	conf	ENSG00000123154
ENSBTAG00000024593	cwt	ENSG00000164299
ENSBTAG00000007318	conf	ENSG00000143373
ENSBTAG00000018590	cwt	ENSG00000115808
ENSBTAG00000034824	cwt	NA
ENSBTAG00000018263	cfat	ENSG00000095787
ENSBTAG00000002073	cull	ENSG00000152942
ENSBTAG00000011940	cull	ENSG00000124203
ENSBTAG00000017851	conf	ENSG00000186350
ENSBTAG00000042776	cwt	NA
ENSBTAG00000027983	cull	NA
ENSBTAG00000002361	cull	ENSG00000133069
ENSBTAG00000043793	cfat	NA
ENSBTAG00000021172	cull	ENSG00000163166
ENSBTAG00000043330	cull	NA
ENSBTAG00000045171	cull	NA
ENSBTAG00000043534	conf	NA
ENSBTAG00000006262	cull	ENSG00000072163
ENSBTAG00000005165	cwt	ENSG00000169826
ENSBTAG00000006099	conf	ENSG00000143398
ENSBTAG00000039574	cull	NA
ENSBTAG00000018074	conf	ENSG00000163159
ENSBTAG00000017011	cull	ENSG00000183323
ENSBTAG00000004997	cfat	ENSG00000119326
ENSBTAG00000000149	cwt	ENSG00000085982
ENSBTAG00000042902	cwt	NA
ENSBTAG00000010330	cfat	ENSG00000120563:ENSG00000151033
ENSBTAG00000018387	cull	ENSG00000032389
ENSBTAG00000042170	conf	NA
ENSBTAG00000016225	cull	ENSG00000118004
ENSBTAG00000045410	conf	NA
ENSBTAG00000038275	cull	ENSG00000186684
ENSBTAG00000007693	cull	ENSG00000158715
ENSBTAG00000022294	cfat	ENSG00000149485
ENSBTAG00000039596	conf	NA
ENSBTAG00000014983	cwt	ENSG00000162594
ENSBTAG00000042755	cull	NA
ENSBTAG00000015097	conf	ENSG00000160325
ENSBTAG00000007299	conf	ENSG00000183431
ENSBTAG00000024407	conf	NA
ENSBTAG00000021481	conf	ENSG00000118298
ENSBTAG00000000046	conf	ENSG00000148291
ENSBTAG00000038489	cull	ENSG00000214866
ENSBTAG00000000438	conf:cwt	ENSG00000109163
ENSBTAG00000014984	conf	ENSG00000163125
ENSBTAG00000040050	conf	ENSG00000172578
ENSBTAG00000017512	conf	ENSG00000186868
ENSBTAG00000042284	cull	NA
ENSBTAG00000015511	cfat	ENSG00000221968
ENSBTAG00000003950	cull	ENSG00000115718
ENSBTAG00000034632	cull	ENSG00000186007
ENSBTAG00000024980	cwt	ENSG00000205221
ENSBTAG00000038937	conf	NA
ENSBTAG00000024975	conf	NA
ENSBTAG00000002702	cull	ENSG00000064201
ENSBTAG00000044940	conf	NA
ENSBTAG00000029855	cwt	ENSG00000199065
ENSBTAG00000005442	cwt	ENSG00000152763
ENSBTAG00000007083	conf	ENSG00000184361
ENSBTAG00000004511	conf	ENSG00000160293
ENSBTAG00000001903	cull	ENSG00000150873
ENSBTAG00000030384	conf	ENSG00000148290
ENSBTAG00000018682	conf	ENSG00000185917
ENSBTAG00000006785	conf	NA
ENSBTAG00000015745	cfat	ENSG00000167994
ENSBTAG00000045125	cwt	NA
ENSBTAG00000015788	cull	ENSG00000164989
ENSBTAG00000005910	cwt	ENSG00000116678
ENSBTAG00000004140	conf	ENSG00000198870
ENSBTAG00000043058	cull	NA
ENSBTAG00000002555	cfat	ENSG00000162366
ENSBTAG00000005909	cwt	ENSG00000213625
ENSBTAG00000000029	conf	ENSG00000161572
ENSBTAG00000039493	conf	ENSG00000188629
ENSBTAG00000010397	conf	ENSG00000176597
ENSBTAG00000027991	cwt	ENSG00000153107
ENSBTAG00000015081	conf	ENSG00000148362
ENSBTAG00000016618	cull	ENSG00000133059
ENSBTAG00000004953	cull	ENSG00000158711
ENSBTAG00000038220	cull	NA
ENSBTAG00000002716	cull	ENSG00000115761
ENSBTAG00000017803	cull	ENSG00000119396
ENSBTAG00000008063	cwt	ENSG00000186951
ENSBTAG00000030631	conf	NA
ENSBTAG00000004592	cull	ENSG00000164975
ENSBTAG00000010724	cwt	NA
ENSBTAG00000030296	conf	ENSG00000214402
ENSBTAG00000006761	cull	NA
ENSBTAG00000021529	conf	NA
ENSBTAG00000032145	conf	NA
ENSBTAG00000043778	conf	NA
ENSBTAG00000008066	cwt	ENSG00000130943
ENSBTAG00000012099	cwt	ENSG00000153214
ENSBTAG00000044729	cwt	NA
ENSBTAG00000040001	cull	ENSG00000152939
ENSBTAG00000042375	conf	NA
ENSBTAG00000020357	conf	ENSG00000143457
ENSBTAG00000000030	conf	ENSG00000187456
ENSBTAG00000025980	cwt	ENSG00000204764
ENSBTAG00000021604	cfat	ENSG00000149483
ENSBTAG00000017746	cwt	ENSG00000184347
ENSBTAG00000019467	cfat	NA
ENSBTAG00000015999	cull	NA
ENSBTAG00000015154	conf	ENSG00000143384
ENSBTAG00000015130	cull	ENSG00000112273
ENSBTAG00000034360	cull	ENSG00000172058:ENSG00000205572
ENSBTAG00000003943	cull	ENSG00000155158
ENSBTAG00000014596	cwt	ENSG00000115468
ENSBTAG00000003147	cwt	ENSG00000162434
ENSBTAG00000018774	cull	ENSG00000163545
ENSBTAG00000005403	cull	ENSG00000182551
ENSBTAG00000011184	cfat	NA
ENSBTAG00000001382	cull	ENSG00000174502
ENSBTAG00000006511	conf	ENSG00000188786
ENSBTAG00000008065	cwt	ENSG00000205643
ENSBTAG00000007084	conf	ENSG00000006062
ENSBTAG00000018688	conf	ENSG00000159231
ENSBTAG00000008216	cull	ENSG00000171848
ENSBTAG00000044716	cwt	NA
ENSBTAG00000026673	cull	ENSG00000196911
ENSBTAG00000017378	cull	ENSG00000130035
ENSBTAG00000014325	conf	ENSG00000116922
ENSBTAG00000007300	conf	ENSG00000183386
ENSBTAG00000030359	conf	NA
ENSBTAG00000010582	conf	ENSG00000169925
ENSBTAG00000012291	cwt	ENSG00000054611
ENSBTAG00000013923	cwt	ENSG00000115828
ENSBTAG00000023623	conf	ENSG00000161807
ENSBTAG00000029772	cwt	ENSG00000198986
ENSBTAG00000015307	conf	ENSG00000138829
ENSBTAG00000014239	cull	ENSG00000134057
ENSBTAG00000007553	cull	ENSG00000130037
ENSBTAG00000003594	cwt	ENSG00000128408
ENSBTAG00000003928	cwt	ENSG00000085978
ENSBTAG00000044300	conf	NA
ENSBTAG00000004402	cull	ENSG00000101166
ENSBTAG00000010317	conf	ENSG00000185294
ENSBTAG00000007123	conf	ENSG00000143420
ENSBTAG00000008942	cwt	ENSG00000066248
ENSBTAG00000040100	conf	NA
ENSBTAG00000004852	conf	ENSG00000023902
ENSBTAG00000007335	cull	ENSG00000076554
ENSBTAG00000015329	conf	ENSG00000143409
ENSBTAG00000005445	cwt	ENSG00000116704
ENSBTAG00000015647	cfat	ENSG00000186377
ENSBTAG00000005986	cull	ENSG00000173349
ENSBTAG00000014026	cull	ENSG00000076641
ENSBTAG00000014079	cwt	ENSG00000204120
ENSBTAG00000043943	cwt	NA
ENSBTAG00000006244	conf	ENSG00000105583
ENSBTAG00000029778	cfat	ENSG00000207698
ENSBTAG00000019732	cull	ENSG00000145451
ENSBTAG00000012564	conf	ENSG00000120071
ENSBTAG00000000341	conf	ENSG00000066583
ENSBTAG00000014902	cfat	ENSG00000198668
ENSBTAG00000016650	cull	ENSG00000078237
ENSBTAG00000019947	cfat	ENSG00000011347
ENSBTAG00000032217	conf	NA
ENSBTAG00000009368	conf	ENSG00000116954
ENSBTAG00000026522	cull	NA
ENSBTAG00000025942	cull	ENSG00000164120
ENSBTAG00000026085	conf	ENSG00000116996
ENSBTAG00000000103	cull	ENSG00000214026
ENSBTAG00000004216	cull	ENSG00000169967
ENSBTAG00000004952	cull	ENSG00000174514
ENSBTAG00000002664	conf	ENSG00000158955
ENSBTAG00000022751	cwt	ENSG00000206559
ENSBTAG00000019709	conf	NA
ENSBTAG00000013481	cfat	ENSG00000162365:ENSG00000187048
ENSBTAG00000031184	cull	ENSG00000129757
ENSBTAG00000009459	cull	ENSG00000168502
ENSBTAG00000012797	conf	ENSG00000043093
ENSBTAG00000004256	cull	ENSG00000115758
ENSBTAG00000021482	conf	ENSG00000117362
ENSBTAG00000030550	cfat	ENSG00000186854
ENSBTAG00000044886	cull	ENSG00000252946
ENSBTAG00000015080	cull	ENSG00000087495
